# Supplementary material for: Immediate impacts of COVID‐19 on female and male farmers in central Myanmar: Phone‐based household survey evidence
Source: Agric Econ. 2021 May 3;52(3):505–23. doi: 10.1111/agec.12632 (PMC8207076; doi:10.1111/agec.12632)
Supplement: Supplementary file 2 — Supplement Material [file AGEC-52-505-s001.zip]

Archive with 9 entries (8 files):
- data/
- data/AgEcon Tables 1-5.do
- data/AgEcon Tables 6-appendix.do
- data/AgEcon_hh.dta
- data/AgEcon_ind.dta
- data/HH level Rd1_AgEcon.dta
- data/Ind level Rd1_AgEcon.dta
- data/ModD roster Rd1_AgEcon.dta
- data/Readme.text
