# Supplementary material for: Immediate impacts of COVID‐19 on female and male farmers in central Myanmar: Phone‐based household survey evidence
Source: Agric Econ. 2021 May 3;52(3):505–23. doi: 10.1111/agec.12632 (PMC8207076; doi:10.1111/agec.12632)
Supplement: Supplementary file 2 — Supplement Material [file AGEC-52-505-s001.zip › data/AgEcon Tables 1-5.do]

************************************************************************************
************************************************************************************

* Survey: AgProGrS round 1 June 2020
* Purpose of this file: produce AgEcon gender Tables 1-5

************************************************************************************
************************************************************************************

	macro drop _all
	matrix drop _all 
	clear all	

*	Globals : set your own file path to where your data and results will be stored
if "`c(username)'" == "yourname" {
global main "/Users/`c(username)'/..../Analysis"
}
else {
cap cd "C:/Users//`c(username)'/..../Analysis"
global main `c(pwd)'
}
global data	 "${main}/data"
global tables "${main}/tables"

set more off

**********************************************************************************
** Table 1: Difficulties in access to agricultural inputs and markets (% of hhs)
**********************************************************************************
	putexcel set "$tables/AgEconv1_Rd1.xlsx", sheet("Table 1") replace
	
*************************************************
** Data at crop-level (Reshaped the datafile)
**************************************************
use "${data}/ModD roster Rd1_AgEcon.dta", clear
svyset village [pw=hhweightr1]
keep if D01==1
recode I__D07 (9998=.n) (2=0)
recode I__D10 (5=.)(9998=.)
tab I__D10, gen(I__D10_)
recode I__D11 I__D12 (9997=.)(9998=.)
recode I__D13 I__D14 (9998=.)
recode I__D18 I__D24 (2=0) 
recode I__D18 I__D24 (9997=.)(9998=.)
recode I__D24 (4=.) (3=.) // found 3 obs which is given code 4 & 3, but there is no code 3 and 4 in questionnaires

putexcel B1=("All"), bold

putexcel A2=("Difficulty in purchasing inputs?")
putexcel A3=("Yes,improved seed")
putexcel A4=("Yes,inorganic fertilizer")
putexcel A5=("Yes,pesticides, herbicides, fungicides")
putexcel A6=("Yes,farm machinery")
putexcel A7=("Yes,other")
putexcel A8=("Difficulty finding male labor")
putexcel A9=("Difficulty finding female labor")
putexcel A10=("Higher wage than normal")
putexcel A11=("Male laborer if different wage (MMK/day)")
putexcel A12=("Male laborer in normal year (MMK/day)")
putexcel A13=("Female laborer if different wage (MMK/day)")
putexcel A14=("Female laborer in normal year (MMK/day)")
putexcel A15=("Any difficulties in selling your harvest?")
putexcel A16=("Anticipate any difficulties in selling your harvest?")

putexcel A24=("Nr of obs for difficulty in input access (those growing)"), italic
putexcel A25=("Nr of obs for experienced difficulties"), italic
putexcel A26=("Nr of obs for anticipated difficulties"), italic

local vars "I__D07 I__D08_1 I__D08_2 I__D08_3 I__D08_4 I__D08_9999 I__D09_1 I__D09_2 I__D10_1 I__D11 I__D12 I__D13 I__D14 I__D18 I__D24"

foreach v in `vars' {
        local l`v' : variable label `v'
}

collapse (max) D01 I__D07 I__D08_1 I__D08_2 I__D08_3 I__D08_4 I__D08_9999 I__D09_1 I__D09_2 I__D10_1 (mean) I__D11 I__D12 I__D13 I__D14 (max) I__D18 I__D24, by (hhid hhweightr1 village wu hhtype landed)

foreach v in `vars'{ 
 label var `v' "`l`v'''" 
                }

* To make sure we get the percentages:
foreach i in D07 D08_1 D08_2 D08_3 D08_4 D08_9999 D09_1 D09_2 D10_1 D18 D24{
    replace I__`i' = I__`i' *100
}

* redo svyset, just to be sure
svyset village [pw=hhweightr1]
				
*All
tabstat D01, save s(n)
tabstatmat NrObs
putexcel B24=matrix(NrObs), italic
summ I__D18
return list
local count=trim("`: display %9.3f r(N)'")
putexcel B25=(`count'), italic
summ I__D24
return list
local count=trim("`: display %9.3f r(N)'")
putexcel B26=(`count'), italic
	
local j = 2
foreach i in D07 D08_1 D08_2 D08_3 D08_4 D08_9999 D09_1 D09_2 D10_1 D11 D12 D13 D14 D18 D24{
    		svy: mean I__`i'
			matrix CROP = J(1,1,0)
			matrix CROP [1,1] = e(b)'
			putexcel B`j'= matrix (CROP)
			local j=`j'+1
}

* Water user vs. not water user
tabstat D01 if wu==1, save s(n)
	tabstatmat NrObs
	putexcel C24=matrix(NrObs), italic
summ I__D18 if wu==1
return list
local count=trim("`: display %9.3f r(N)'")
putexcel C25=(`count'), italic
summ I__D24 if wu==1
return list
local count=trim("`: display %9.3f r(N)'")
putexcel C26=(`count'), italic

local j=2
foreach i in D07 D08_1 D08_2 D08_3 D08_4 D08_9999 D09_1 D09_2 D10_1 D11 D12 D13 D14 D18 D24{
    putexcel C1=("water users"), bold
    		cap svy, subpop(if wu==1): mean I__`i'
			cap matrix CROP = J(1,1,0)
			cap matrix CROP [1,1] = e(b)'
			cap putexcel C`j'= matrix (CROP)
			local j=`j'+1
}

tabstat D01 if wu==0, save s(n)
	tabstatmat NrObs
	putexcel D24=matrix(NrObs), italic
summ I__D18 if wu==0
return list
local count=trim("`: display %9.3f r(N)'")
putexcel D25=(`count'), italic
summ I__D24 if wu==0
return list
local count=trim("`: display %9.3f r(N)'")
putexcel D26=(`count'), italic

local j=2
foreach i in D07 D08_1 D08_2 D08_3 D08_4 D08_9999 D09_1 D09_2 D10_1 D11 D12 D13 D14 D18 D24{
    putexcel D1=("not water users"), bold
    		cap svy, subpop(if wu==0): mean I__`i'
			cap matrix CROP = J(1,1,0)
			cap matrix CROP [1,1] = e(b)'
			cap putexcel D`j'= matrix (CROP)
			local j=`j'+1
}

local j = 2
local i "D07 D08_1 D08_2 D08_3 D08_4 D08_9999 D09_1 D09_2 D10_1 D11 D12 D13 D14 D18 D24"
foreach v in `i' {
    svy: regress I__`v' wu
    local pvalue_`v' : display %14.9f e(p)
	local star_`v' ""
    if e(p) < .10 local star_`v' *
    if e(p) < .05 local star_`v' **
    if e(p) < .01 local star_`v' ***
	putexcel E`j'= "`star_`v''"
	local j=`j'+1
	}

	
* By hhtype (only for landed hh)
	preserve
	keep if landed==1
	
tabstat D01 if hhtype==0, save s(n)
		tabstatmat NrObs
		putexcel F24=matrix(NrObs), italic
summ I__D18 if hhtype==0
return list
local count=trim("`: display %9.3f r(N)'")
putexcel F25=(`count'), italic
summ I__D24 if hhtype==0
return list
local count=trim("`: display %9.3f r(N)'")
putexcel F26=(`count'), italic

local j=2
foreach i in D07 D08_1 D08_2 D08_3 D08_4 D08_9999 D09_1 D09_2 D10_1 D11 D12 D13 D14 D18 D24{
    putexcel F1=("Male/dual headed")
    		cap svy, subpop(if hhtype==0): mean I__`i'
			cap matrix CROP = J(1,1,0)
			cap matrix CROP [1,1] = e(b)'
			cap putexcel F`j'= matrix (CROP)
			local j=`j'+1
}

tabstat D01 if hhtype==1, save s(n)
		tabstatmat NrObs
		putexcel G24=matrix(NrObs), italic
summ I__D18 if hhtype==1
return list
local count=trim("`: display %9.3f r(N)'")
putexcel G25=(`count'), italic
summ I__D24 if hhtype==1
return list
local count=trim("`: display %9.3f r(N)'")
putexcel G26=(`count'), italic

local j=2
foreach i in D07 D08_1 D08_2 D08_3 D08_4 D08_9999 D09_1 D09_2 D10_1 D11 D12 D13 D14 D18 D24{
    putexcel G1=("Female headed")
    		cap svy, subpop(if hhtype==1): mean I__`i'
			cap matrix CROP = J(1,1,0)
			cap matrix CROP [1,1] = e(b)'
			cap putexcel G`j'= matrix (CROP)
			local j=`j'+1
}

local j = 2
local i "D07 D08_1 D08_2 D08_3 D08_4 D08_9999 D09_1 D09_2 D10_1 D11 D12 D13 D14 D18 D24"
foreach v in `i' {
    svy: regress I__`v' hhtype
    local pvalue_`v' : display %14.9f e(p)
	local star_`v' ""
    if e(p) < .10 local star_`v' *
    if e(p) < .05 local star_`v' **
    if e(p) < .01 local star_`v' ***
	putexcel H`j'= "`star_`v''"
	local j=`j'+1
	}

restore

 ///// Future crops 
use "${data}/HH level Rd1_AgEcon.dta", clear

svyset village [pw=hhweightr1]

putexcel A17=("Will grow crops in the monsoon season")
putexcel A18=("Anticipate difficulty in finding male labor")
putexcel A19=("Anticipate difficulty in finding female labor")
putexcel A20=("Anticipate difficulty accessing input/services in the coming months")

putexcel A27=("Nr of obs (all)"), italic
putexcel A28=("Nr of obs for those (will grow in monsoon)"), italic

recode D27 (2=0) (9997=.)
recode D35 (9997=.d)(9998=.n)
recode D33_1 D33_2 D33_3 (0=.) if D33_9997==1|D33_9998==1
recode D35 (2=0)

* to make sure we get the percentages
foreach i in D27 D33_1 D33_2 D35  {
    replace `i' = `i' *100
}

* Nr of observations (all)
summ D27
return list
local count=trim("`: display %9.3f r(N)'")
putexcel B27=(`count') , italic

summ D27 if wu==1
return list
local count=trim("`: display %9.3f r(N)'")
putexcel C27=(`count') , italic

summ D27 if wu==0
return list
local count=trim("`: display %9.3f r(N)'")
putexcel D27=(`count') , italic

summ D27 if landed==1 & hhtype==0
return list
local count=trim("`: display %9.3f r(N)'")
putexcel F27=(`count') , italic

summ D27 if landed==1 & hhtype==1
return list
local count=trim("`: display %9.3f r(N)'")
putexcel G27=(`count') , italic

* those that grow in monsoon season (obs)
putexcel A28=("Number of observations (will grow in monsoon)"), italic

summ D28_1
return list
local count=trim("`: display %9.3f r(N)'")
putexcel B28=(`count') , italic

summ D28_1 if wu==1
return list
local count=trim("`: display %9.3f r(N)'")
putexcel C28=(`count') , italic

summ D28_1 if wu==0
return list
local count=trim("`: display %9.3f r(N)'")
putexcel D28=(`count') , italic

summ D28_1 if landed==1 & hhtype==0
return list
local count=trim("`: display %9.3f r(N)'")
putexcel F28=(`count') , italic

summ D28_1 if landed==1 & hhtype==1
return list
local count=trim("`: display %9.3f r(N)'")
putexcel G28=(`count') , italic

* All
local j =17
foreach i in D27 D33_1 D33_2 D35 {
    		svy: mean `i'
			matrix CROP = J(1,1,0)
			matrix CROP [1,1] = e(b)'
			putexcel B`j'= matrix (CROP), nformat(number_d3)
			local j=`j'+1
}

* water user vs. non-water user
local j =17
foreach i in D27 D33_1 D33_2 D35 {
    		svy, subpop (if wu==1): mean `i'
			matrix CROP = J(1,1,0)
			matrix CROP [1,1] = e(b)'
			putexcel C`j'= matrix (CROP)
			local j=`j'+1
}

local j =17
foreach i in D27 D33_1 D33_2 D35 {
    		svy, subpop (if wu==0): mean `i'
			matrix CROP = J(1,1,0)
			matrix CROP [1,1] = e(b)'
			putexcel D`j'= matrix (CROP)
			local j=`j'+1			
}

local j =17
local i "D27 D33_1 D33_2 D35"
foreach v in `i' {
    svy: regress `v' wu
    local pvalue_`v' : display %14.9f e(p)
    if e(p) < .10 local star_`v' *
    if e(p) < .05 local star_`v' **
    if e(p) < .01 local star_`v' ***
	putexcel E`j'= "`star_`v''"
	local j=`j'+1
	}


* landed, by hhtype
local j =17
foreach i in D27 D33_1 D33_2 D35 {
    		svy, subpop (if landed==1 & hhtype==0): mean `i'
			matrix CROP = J(1,1,0)
			matrix CROP [1,1] = e(b)'
			putexcel F`j'= matrix (CROP)
			local j=`j'+1
}

local j =17
foreach i in D27 D33_1 D33_2 D35 {
    		cap svy, subpop (if landed==1 & hhtype==1): mean `i'
			cap matrix CROP = J(1,1,0)
			cap matrix CROP [1,1] = e(b)'
			cap putexcel G`j'= matrix (CROP)
			local j=`j'+1			
}

local j =17
local i "D27 D33_1 D33_2 D35"
foreach v in `i' {
    svy, subpop (if landed==1): regress `v' hhtype
    local pvalue_`v' : display %14.9f e(p)
    if e(p) < .10 local star_`v' *
    if e(p) < .05 local star_`v' **
    if e(p) < .01 local star_`v' ***
	putexcel H`j'= "`star_`v''"
	local j=`j'+1
	}

**********************************************************************************
** Table 2: Changes in farm and nonfarm wage employment (% of respondents)
**********************************************************************************
use "${data}/Ind level Rd1_AgEcon.dta", clear

svyset village_ps [pw=indweightr1]

putexcel set "$tables/AgEconv1_Rd1.xlsx", sheet("Table 2") modify

recode E09 E10 E13 E14 (2=0) 
gen Empty=0 // to get an empty line on 16
gen E12_diff= (E12_1!=1)
replace E12_diff=. if mi(E12_1)
replace E12_diff=. if E09==0
label var E12_diff "difficulty finding FWE of those normally engaged"

gen NoFWE=(E10==0 & E09==1)
recode NoFWE(0=.) if E09==0
label var NoFWE "No FWE during COVID"

gen E15_diff= (E15_1!=1)
replace E15_diff=. if mi(E15_1)|E13==0
label var E15_diff "Difficulty NFWE of those normally engaged"

gen NoNFWE=(E14==0 & E13==1)
recode NoNFWE (0=.) if E13==0
label var NoNFWE "No NFWE during COVID"

svy: regress E09 hhtype if Gender==1

putexcel B1=("All"), bold
putexcel C1=("M"), bold
putexcel D1=("W"), bold

putexcel F1=("DHH"), bold
putexcel G1=("WHH"), bold

putexcel I1=("Landed"), bold
putexcel J1=("Landless"), bold

putexcel L1=("Landed, M"), bold
putexcel M1=("Landed, W"), bold

putexcel O1=("Landless, M"), bold
putexcel P1=("Landless, W"), bold

putexcel A2=("Farm wage employment (FWE)"), bold
putexcel A3=("Engaged in FWE during normal year")
putexcel A4=("Engaged in FWE during COVID")
putexcel A5=("Experienced difficulty finding FWE during COVID  (% of those normally engaged)")
putexcel A6=("No FWE Feb-May (% of those normally engaged)")
putexcel A7=("Reason for no FWE")
putexcel A8=("  Nobody to hire me")
putexcel A9=("  Due to chores/childcare")
putexcel A10=("  Poor health/old age")
putexcel A11=("  Fewer crops to harvest this year")
putexcel A12=("  Not interested/no need to work")
putexcel A13=("  Movement restrictions")
putexcel A14=("  Wages are too low")
putexcel A15=("  Other")
putexcel A16=("Nonfarm wage employment (NFWE)"), bold
putexcel A17=("Engaged in NFWE during normal year")
putexcel A18=("Engaged in NFWE Feb-May this year")
putexcel A19=("Experienced negative impact on work or wages during COVID (% of those normally engaged)")
putexcel A20=("No NFWE Feb-May (% of those normally engaged)")
putexcel A22=("Number of observations"), italic

*multiply all with 100 to report percentages
foreach i in E09 E10 E12_diff NoFWE Empty E11_4 E11_8 E11_2 E11_7 E11_1 E11_3 E11_5 E11_9999 Empty E13 E14 E15_diff NoNFWE {
	replace `i' = `i'*100
}

local j = 3
foreach i in E09 E10 E12_diff NoFWE Empty E11_4 E11_8 E11_2 E11_7 E11_1 E11_3 E11_5 E11_9999 Empty E13 E14 E15_diff NoNFWE {
    		svy: mean `i'
			matrix INCOME = J(1,1,0)
			matrix INCOME [1,1] = e(b)'
			putexcel B`j'= matrix (INCOME)
			local j=`j'+1
}
summ E09
return list
local count=trim("`: display %9.3f r(N)'")
putexcel B22=(`count'), italic 

local j = 3
foreach i in E09 E10 E12_diff NoFWE Empty E11_4 E11_8 E11_2 E11_7 E11_1 E11_3 E11_5 E11_9999 Empty E13 E14 E15_diff NoNFWE {
    		svy, subpop(if Gender==0): mean `i'
			matrix INCOME = J(1,1,0)
			matrix INCOME [1,1] = e(b)'
			putexcel C`j'= matrix (INCOME)
			local j=`j'+1
}
summ E09 if Gender==0
return list
local count=trim("`: display %9.3f r(N)'")
putexcel C22=(`count') , italic

local j = 3
foreach i in E09 E10 E12_diff NoFWE Empty E11_4 E11_8 E11_2 E11_7 E11_1 E11_3 E11_5 E11_9999 Empty E13 E14 E15_diff NoNFWE {
    		svy, subpop(if Gender==1): mean `i'
			matrix INCOME = J(1,1,0)
			matrix INCOME [1,1] = e(b)'
			putexcel D`j'= matrix (INCOME)
			local j=`j'+1
}
summ E09 if Gender==1
return list
local count=trim("`: display %9.3f r(N)'")
putexcel D22=(`count'), italic


local j = 3
local i "E09 E10 E12_diff NoFWE Empty E11_4 E11_8 E11_2 E11_7 E11_1 E11_3 E11_5 E11_9999 Empty E13 E14 E15_diff NoNFWE"
foreach v in `i' {
    svy: regress `v' Gender
    local pvalue_`v' : display %14.9f e(p)
	local star_`v' ""
    if e(p) < .10 local star_`v' *
    if e(p) < .05 local star_`v' **
    if e(p) < .01 local star_`v' ***
	putexcel E`j'= "`star_`v''"
	local j=`j'+1
	}

	* hhtype
local j = 3
foreach i in E09 E10 E12_diff NoFWE Empty E11_4 E11_8 E11_2 E11_7 E11_1 E11_3 E11_5 E11_9999 Empty E13 E14 E15_diff NoNFWE {
    		svy, subpop(if hhtype==0): mean `i'
			matrix INCOME = J(1,1,0)
			matrix INCOME [1,1] = e(b)'
			putexcel F`j'= matrix (INCOME)
			local j=`j'+1
}

summ E09 if hhtype==0
return list
local count=trim("`: display %9.3f r(N)'")
putexcel F22=(`count') 

local j = 3
foreach i in E09 E10 E12_diff NoFWE Empty E11_4 E11_8 E11_2 E11_7 E11_1 E11_3 E11_5 E11_9999 Empty E13 E14 E15_diff NoNFWE {
    		svy, subpop(if hhtype==1): mean `i'
			matrix INCOME = J(1,1,0)
			matrix INCOME [1,1] = e(b)'
			putexcel G`j'= matrix (INCOME)
			local j=`j'+1
}

summ E09 if hhtype==1
return list
local count=trim("`: display %9.3f r(N)'")
putexcel G22=(`count'), italic 


local j = 3
local i "E09 E10 E12_diff NoFWE Empty E11_4 E11_8 E11_2 E11_7 E11_1 E11_3 E11_5 E11_9999 Empty E13 E14 E15_diff NoNFWE"
foreach v in `i' {
    svy: regress `v' hhtype
    local pvalue_`v' : display %14.9f e(p)
	local star_`v' ""
    if e(p) < .10 local star_`v' *
    if e(p) < .05 local star_`v' **
    if e(p) < .01 local star_`v' ***
	putexcel H`j'= "`star_`v''"
	local j=`j'+1
	}

	*landed vs. landless
local j = 3
foreach i in E09 E10 E12_diff NoFWE Empty E11_4 E11_8 E11_2 E11_7 E11_1 E11_3 E11_5 E11_9999 Empty E13 E14 E15_diff NoNFWE {
    		svy, subpop(if landed==1): mean `i'
			matrix INCOME = J(1,1,0)
			matrix INCOME [1,1] = e(b)'
			putexcel I`j'= matrix (INCOME)
			local j=`j'+1
}
summ E09 if landed==1
return list
local count=trim("`: display %9.3f r(N)'")
putexcel I22=(`count') , italic

local j = 3
foreach i in E09 E10 E12_diff NoFWE Empty E11_4 E11_8 E11_2 E11_7 E11_1 E11_3 E11_5 E11_9999 Empty E13 E14 E15_diff NoNFWE {
    		svy, subpop(if landed==0): mean `i'
			matrix INCOME = J(1,1,0)
			matrix INCOME [1,1] = e(b)'
			putexcel J`j'= matrix (INCOME)
			local j=`j'+1
}

summ E09 if landed==0
return list
local count=trim("`: display %9.3f r(N)'")
putexcel J22=(`count') , italic

local j = 3
local i "E09 E10 E12_diff NoFWE Empty E11_4 E11_8 E11_2 E11_7 E11_1 E11_3 E11_5 E11_9999 Empty E13 E14 E15_diff NoNFWE"
foreach v in `i' {
    svy: regress `v' landed
    local pvalue_`v' : display %14.9f e(p)
	local star_`v' ""
    if e(p) < .10 local star_`v' *
    if e(p) < .05 local star_`v' **
    if e(p) < .01 local star_`v' ***
	putexcel K`j'= "`star_`v''"
	local j=`j'+1
	}


	*landed vs. landless, by gender
	
	putexcel L1=("Landed, M")
	putexcel M1=("Landed, F")
	
local j = 3
foreach i in E09 E10 E12_diff NoFWE Empty E11_4 E11_8 E11_2 E11_7 E11_1 E11_3 E11_5 E11_9999 Empty E13 E14 E15_diff NoNFWE {
    		svy, subpop(if landed==1 & Gender==0): mean `i'
			matrix INCOME = J(1,1,0)
			matrix INCOME [1,1] = e(b)'
			putexcel L`j'= matrix (INCOME)
			local j=`j'+1
}
summ E09 if landed==1 & Gender==0
return list
local count=trim("`: display %9.3f r(N)'")
putexcel L22=(`count') , italic


local j = 3
foreach i in E09 E10 E12_diff NoFWE Empty E11_4 E11_8 E11_2 E11_7 E11_1 E11_3 E11_5 E11_9999 Empty E13 E14 E15_diff NoNFWE{
    		svy, subpop(if landed==1 & Gender==1): mean `i'
			matrix INCOME = J(1,1,0)
			matrix INCOME [1,1] = e(b)'
			putexcel M`j'= matrix (INCOME)
			local j=`j'+1
}

summ E09 if landed==1 & Gender==1
return list
local count=trim("`: display %9.3f r(N)'")
putexcel M22=(`count'), italic 

local j = 3
local i "E09 E10 E12_diff NoFWE Empty E11_4 E11_8 E11_2 E11_7 E11_1 E11_3 E11_5 E11_9999 Empty E13 E14 E15_diff NoNFWE"
foreach v in `i' {
    svy, subpop ( if landed): regress `v' Gender
    local pvalue_`v' : display %14.9f e(p)
	local star_`v' ""
    if e(p) < .10 local star_`v' *
    if e(p) < .05 local star_`v' **
    if e(p) < .01 local star_`v' ***
	putexcel N`j'= "`star_`v''"
	local j=`j'+1
	}

	putexcel O1=("Landless, M"), bold
	putexcel P1=("Landless, F"), bold
	
local j = 3
foreach i in E09 E10 E12_diff NoFWE Empty E11_4 E11_8 E11_2 E11_7 E11_1 E11_3 E11_5 E11_9999 Empty E13 E14 E15_diff NoNFWE{
    		svy, subpop(if landed==0 & Gender==0): mean `i'
			matrix INCOME = J(1,1,0)
			matrix INCOME [1,1] = e(b)'
			putexcel O`j'= matrix (INCOME)
			local j=`j'+1
}

summ E09 if landed==0 & Gender==0
return list
local count=trim("`: display %9.3f r(N)'")
putexcel O22=(`count') , italic

local j = 3
foreach i in E09 E10 E12_diff NoFWE Empty E11_4 E11_8 E11_2 E11_7 E11_1 E11_3 E11_5 E11_9999 Empty E13 E14 E15_diff NoNFWE {
    		svy, subpop(if landed==0 & Gender==1): mean `i'
			matrix INCOME = J(1,1,0)
			matrix INCOME [1,1] = e(b)'
			putexcel P`j'= matrix (INCOME)
			local j=`j'+1
}

summ E09 if landed==0 & Gender==1
return list
local count=trim("`: display %9.3f r(N)'")
putexcel P22=(`count') , italic

local j = 3
local i "E09 E10 E12_diff NoFWE Empty E11_4 E11_8 E11_2 E11_7 E11_1 E11_3 E11_5 E11_9999 Empty E13 E14 E15_diff NoNFWE"
foreach v in `i' {
    svy, subpop ( if landed==0): regress `v' Gender
    local pvalue_`v' : display %14.9f e(p)
	local star_`v' ""
    if e(p) < .10 local star_`v' *
    if e(p) < .05 local star_`v' **
    if e(p) < .01 local star_`v' ***
	putexcel Q`j'= "`star_`v''"
	local j=`j'+1
	}

putexcel B7:T7=""
putexcel B16:T16=""


**********************************************************************************
** Table 3: Income loss and coping mechanism (% of household))
**********************************************************************************
use "${data}/HH level Rd1_AgEcon.dta", clear
putexcel set "$tables/AgEconv1_Rd1.xlsx", sheet("Table3") modify

svyset village [pw=hhweightr1]

tab G01, gen (G01_)
order G01_*, after (G01)

recode G02 G03 G05 G07 (9997=.)(9998=.)
recode G02 G03 G05 G07(2=0)
tab G04, gen (G04_)
order G04_*, after (G04)
recode G07 (9998=.)
tab G09, gen (G09_)
order G09_*, after (G09)
tab G11, gen (G11_)
order G11_*, after (G11)


putexcel B1=("all households"), bold
putexcel C1=("water users"), bold
putexcel D1=("not water users"), bold

putexcel F1=("landed"), bold
putexcel G1=("landless"), bold

putexcel I1=("DHH"), bold
putexcel J1=("WHH"), bold


putexcel A2=("Decreased income due to COVID-19 crisis")
putexcel A3=("Used savings to deal with the reduction in income")
putexcel A4=("Sold assets to deal with the reduction in income")
putexcel A5=("Borrowed to deal with the reduction in income? ")
putexcel A6=("Reduced food expenditures to deal with the reduction in income")
putexcel A7=("Receive and accept a transfer from gov't related to the COVID-19")
putexcel A8=("Receive and accept a transfer from a NGO or private individuals related to COVID-19")

putexcel A10=("Number of observations"), italic

* multiply to show percentages:
foreach i in G01_1 G02 G03 G05 G07 G09_1 G11_1 {
replace `i'=`i'*100
}

* all
local j = 2
foreach i in G01_1 G02 G03 G05 G07 G09_1 G11_1 {
    		svy: mean `i'
			matrix INCOME = J(1,1,0)
			matrix INCOME [1,1] = e(b)'
			putexcel B`j'= matrix (INCOME)
			local j=`j'+1
}

summ G01
return list
local count=trim("`: display %9.3f r(N)'")
putexcel B10=(`count') , italic


* by wu
local j = 2
foreach i in G01_1 G02 G03 G05 G07 G09_1 G11_1 {
    		svy, subpop(if wu==1): mean `i'
			matrix INCOME = J(1,1,0)
			matrix INCOME [1,1] = e(b)'
			putexcel C`j'= matrix (INCOME)
			local j=`j'+1
}

summ G01 if wu==1
return list
local count=trim("`: display %9.3f r(N)'")
putexcel C10=(`count'), italic

local j = 2
foreach i in G01_1 G02 G03 G05 G07 G09_1 G11_1 {
    		svy, subpop(if wu==0): mean `i'
			matrix INCOME = J(1,1,0)
			matrix INCOME [1,1] = e(b)'
			putexcel D`j'= matrix (INCOME)
			local j=`j'+1
}

summ G01 if wu==0
return list
local count=trim("`: display %9.3f r(N)'")
putexcel D10=(`count') , italic

local j = 2
local i "G01_1 G02 G03 G05 G07 G09_1 G11_1"
foreach v in `i' {
    svy: regress `v' wu
    local pvalue_`v' : display %14.9f e(p)
	local star_`v' ""
    if e(p) < .10 local star_`v' *
    if e(p) < .05 local star_`v' **
    if e(p) < .01 local star_`v' ***
	putexcel E`j'= "`star_`v''"
	local j=`j'+1
	}


* landed
local j = 2
foreach i in G01_1 G02 G03 G05 G07 G09_1 G11_1 {
    		svy, subpop(if landed==1): mean `i'
			matrix INCOME = J(1,1,0)
			matrix INCOME [1,1] = e(b)'
			putexcel F`j'= matrix (INCOME)
			local j=`j'+1
}

summ G01 if landed==1
return list
local count=trim("`: display %9.3f r(N)'")
putexcel F10=(`count') , italic

local j = 2
foreach i in G01_1 G02 G03 G05 G07 G09_1 G11_1 {
    		svy, subpop(if landed==0): mean `i'
			matrix INCOME = J(1,1,0)
			matrix INCOME [1,1] = e(b)'
			putexcel G`j'= matrix (INCOME)
			local j=`j'+1
}

summ G01 if landed==0
return list
local count=trim("`: display %9.3f r(N)'")
putexcel G10=(`count') , italic


local j = 2
local i "G01_1 G02 G03 G05 G07 G09_1 G11_1"
foreach v in `i' {
    svy: regress `v' landed
    local pvalue_`v' : display %14.9f e(p)
	local star_`v' ""
    if e(p) < .10 local star_`v' *
    if e(p) < .05 local star_`v' **
    if e(p) < .01 local star_`v' ***
	putexcel H`j'= "`star_`v''"
	local j=`j'+1
	}

	
* male vs. female headed
local j = 2
foreach i in G01_1 G02 G03 G05 G07 G09_1 G11_1 {
    		svy, subpop(if hhtype==0): mean `i'
			matrix INCOME = J(1,1,0)
			matrix INCOME [1,1] = e(b)'
			putexcel I`j'= matrix (INCOME)
			local j=`j'+1
}

summ G01 if hhtype==0
return list
local count=trim("`: display %9.3f r(N)'")
putexcel I10=(`count'), italic 

local j = 2
foreach i in G01_1 G02 G03 G05 G07 G09_1 G11_1 {
    		svy, subpop(if hhtype==1): mean `i'
			matrix INCOME = J(1,1,0)
			matrix INCOME [1,1] = e(b)'
			putexcel J`j'= matrix (INCOME)
			local j=`j'+1
}

summ G01 if hhtype==1
return list
local count=trim("`: display %9.3f r(N)'")
putexcel J10=(`count') , italic

local j = 2
local i "G01_1 G02 G03 G05 G07 G09_1 G11_1"
foreach v in `i' {
    svy: regress `v' hhtype
    local pvalue_`v' : display %14.9f e(p)
	local star_`v' ""
    if e(p) < .10 local star_`v' *
    if e(p) < .05 local star_`v' **
    if e(p) < .01 local star_`v' ***
	putexcel K`j'= "`star_`v''"
	local j=`j'+1
	}

	
********************************************************************************
* Table 4: Changes in diet quality based on 24-hour food recall (% of women)
********************************************************************************
use "$data/AgEcon_ind.dta", clear 
putexcel set "$tables/AgEconv1_Rd1.xlsx", sheet("Table4") modify
keep if sex ==0

reshape long fg1 fg2 fg3 fg4 fg5 fg6 fg7 fg8 fg9 fg10 mddw, i(hhid mid) j(rd) string
		gen round = 0 if rd=="_bl" 
		replace round = 1 if rd=="_ps" 
		drop if rd !="_bl" & rd!="_ps"
	
putexcel A2=("Grains & roots")
putexcel A3=("Beans")
putexcel A4=("Nuts/seeds")
putexcel A5=("Dairy")
putexcel A6=("Meat & fish")
putexcel A7=("Egg")
putexcel A8=("Dark leafy vegetable")
putexcel A9=("Vit A-rich fruits and vegetables")
putexcel A10=("Other vegetable")
putexcel A11=("Other fruit")
putexcel A12=("Diet diversity score"), bold

putexcel A14=("Number of observations"), italic

putexcel B1=("All Baseline (phone sample)"), bold
putexcel C1=("All Rd 1 (phone sample)"), bold
putexcel E1=("WHH"), bold
putexcel F1=("DHH"), bold
putexcel H1=("Irrig."), bold
putexcel I1=("Nonirrig."), bold
putexcel K1=("Landed"), bold
putexcel L1=("Landless"), bold

recode fg* (1=100)

summ mddw if round==0
return list
local count=trim("`: display %9.3f r(N)'")
putexcel B14=(`count') , italic

summ mddw if round==1
return list
local count=trim("`: display %9.3f r(N)'")
putexcel C14=(`count') , italic


local j=2
local i "fg1 fg2 fg3 fg4 fg5 fg6 fg7 fg8 fg9 fg10 mddw"
foreach v in `i'{
  svyset village [pw=hhweightr1_noatt] 
  svy, subpop(if round==0): mean `v'
  matrix CROP = J(1,1,0)
  matrix CROP [1,1] = e(b)'
  putexcel B`j'= matrix (CROP)
  local j=`j'+1
}

local j=2
local i "fg1 fg2 fg3 fg4 fg5 fg6 fg7 fg8 fg9 fg10 mddw"
foreach v in `i'{
  svyset village [pw=indweightr1] 
  svy, subpop(if round==1): mean `v'
  matrix CROP = J(1,1,0)
  matrix CROP [1,1] = e(b)'
  putexcel C`j'= matrix (CROP)
  local j=`j'+1
}

local j = 2
local i "fg1 fg2 fg3 fg4 fg5 fg6 fg7 fg8 fg9 fg10 mddw"
foreach v in `i' {
	svyset village [pw=hhweightr1_noatt] 
    svy: regress `v' round
    local pvalue_`v' : display %14.9f e(p)
    if e(p) < .10 local star_`v' *
    if e(p) < .05 local star_`v' **
    if e(p) < .01 local star_`v' ***
	putexcel D`j'= "`star_`v''"
	local j=`j'+1
	}	
		
	*DHH vs FHH

		svyset village [pw=indweightr1] 
		matrix MDDW_dhh = J(13,1,0)
	
		local fg "fg1 fg2 fg3 fg4 fg5 fg6 fg7 fg8 fg9 fg10" 
				
		svy: mean `fg' mddw if hhtype==1 & round==1
			matrix MDDW_dhh [1,1] = e(b)'
			matrix MDDW_dhh [13,1] = e(N)
		svy: mean mddw if hhtype==0  & round==1
			matrix n = e(N)				
			local n = n[1,1]			
		putexcel E2=matrix(MDDW_dhh)
		
		matrix MDDW_fhh = J(13,1,0)
	
		local fg "fg1 fg2 fg3 fg4 fg5 fg6 fg7 fg8 fg9 fg10" 
				
		svy: mean `fg' mddw if hhtype==0 & round==1
			matrix MDDW_fhh [1,1] = e(b)'
			matrix MDDW_fhh [13,1] = e(N)
		svy: mean mddw if hhtype==1  & round==1
			matrix n = e(N)				
			local n = n[1,1]			
		putexcel F2=matrix(MDDW_fhh)
		
		
		local j = 2
		local i "fg1 fg2 fg3 fg4 fg5 fg6 fg7 fg8 fg9 fg10"
		foreach v in `i' {
		svy: regress `v' hhtype if round==1
		local pvalue_`v' : display %14.9f e(p)
		local star_`v' ""
		if e(p) < .10 local star_`v' *
		if e(p) < .05 local star_`v' **
		if e(p) < .01 local star_`v' ***
		putexcel G`j'= "`star_`v''"
		local j=`j'+1
		}
		

	* water user vs. not water user
		matrix MDDW_irr = J(13,1,0)
		
		local fg "fg1 fg2 fg3 fg4 fg5 fg6 fg7 fg8 fg9 fg10"
					
		svy: mean `fg' mddw if wu==1 & round==1
			matrix MDDW_irr [1,1] = e(b)'
			matrix MDDW_irr [13,1] = e(N)
		svy: mean mddw if wu==1 & round==1
			matrix n = e(N)				
			local n = n[1,1]			
		putexcel H2=matrix(MDDW_irr)
		
		matrix MDDW_other = J(13,1,0)
	
		local fg fg1 fg2 fg3 fg4 fg5 fg6 fg7 fg8 fg9 fg10 
					
		svy: mean `fg' mddw if wu==0 & round==1
			matrix MDDW_other [1,1] = e(b)'
			matrix MDDW_other [13,1] = e(N)
		svy: mean mddw if wu==0 & round==1
			matrix n = e(N)				
			local n = n[1,1]			
		putexcel I2=matrix(MDDW_other)
		
		local j = 2
		local i "fg1 fg2 fg3 fg4 fg5 fg6 fg7 fg8 fg9 fg10"
		foreach v in `i' {
		svy: regress `v' wu if round==1
		local pvalue_`v' : display %14.9f e(p)
		local star_`v' ""
		if e(p) < .10 local star_`v' *
		if e(p) < .05 local star_`v' **
		if e(p) < .01 local star_`v' ***
		putexcel J`j'= "`star_`v''"
		local j=`j'+1
		}
		
	* landed vs. landless
		matrix MDDW_landed = J(13,1,0)
		
		local fg fg1 fg2 fg3 fg4 fg5 fg6 fg7 fg8 fg9 fg10 
					
		svy: mean `fg' mddw if landed==1 & round==1
			matrix MDDW_landed [1,1] = e(b)'
			matrix MDDW_landed [13,1] = e(N)
		svy: mean mddw if landed==1 & round==1
			matrix n = e(N)				
			local n = n[1,1]			
		putexcel K2=matrix(MDDW_landed)
		
		matrix MDDW_landless = J(13,1,0)
		
		local fg fg1 fg2 fg3 fg4 fg5 fg6 fg7 fg8 fg9 fg10 
					
		svy: mean `fg' mddw if landed==0 & round==1
			matrix MDDW_landless [1,1] = e(b)'
			matrix MDDW_landless [13,1] = e(N)
		svy: mean mddw if landed==0 & round==1
			matrix n = e(N)				
			local n = n[1,1]			
		putexcel L2=matrix(MDDW_landless)
	
		local j = 2
		local i "fg1 fg2 fg3 fg4 fg5 fg6 fg7 fg8 fg9 fg10"
		foreach v in `i' {
		svy: regress `v' wu if round==1
		local pvalue_`v' : display %14.9f e(p)
		local star_`v' ""
		if e(p) < .10 local star_`v' *
		if e(p) < .05 local star_`v' **
		if e(p) < .01 local star_`v' ***
		putexcel M`j'= "`star_`v''"
		local j=`j'+1
		}

********************************************************************************
*Table 5. Changes in meat, fish, and vegetable consumption (% of hh)
********************************************************************************
use "${data}/HH level Rd1_AgEcon.dta", clear

svyset village [pw=hhweightr1]

putexcel set "$tables/AgEconv1_Rd1.xlsx", sheet("Table5") modify

tab I13, gen (I13_)
order I13_*, after (I13)
tab I14, gen (I14_)
order I14_*, after (I14)
tab I15, gen (I15_)
order I15_*, after (I15)
tab I17, gen (I17_)
order I17_*, after (I17)
tab I18, gen (I18_)
order I18_*, after (I18)
tab I19, gen (I19_)
order I19_*, after (I19)

gen Empty=0

putexcel A2=("Average number of days in past 7 days of consumption")
putexcel A3=("Compared to a normal year, was this less, more, or same as you would usually eat this time of year?")
putexcel A4=("  Less")
putexcel A5=("  More")
putexcel A6=("  Same")
putexcel A7=("Did you eat a smaller quantity than you would usually eat?")
putexcel A8=("  Less")
putexcel A9=("  More")
putexcel A10=("  Same")
putexcel A11=("Reason for eating less")
putexcel A12=("  Reduced income or money to buy them")
putexcel A13=("  Not easily available in the market ")
putexcel A14=("  Higher price of fish/meat")
putexcel A15=("  Afraid to eat too much fish/meat as they may cause more COVID virus")
putexcel A16=("  Other")
putexcel A17=("In last 7 days, did your household eat more orange-colored vegetables, green leafy vegetables, or other vegetables than you would usually eat this time of year?")
putexcel A18=("Same as usual")
putexcel A19=("Less than usual")
putexcel A20=("More orange-colored vegetables")
putexcel A21=("More leafy green vegetables")
putexcel A22=("More other vegetables")

putexcel A24=("Number of observations")

putexcel B1=("Meat and Poultry"), bold
putexcel C1=("Fish"), bold
putexcel D1=("Vegetable"), bold

* multiply by 100 to get percentages
foreach i in I14_1 I14_2 I14_3 I15_1 I15_2 I15_3 I16_1 I16_2 I16_3 I16_4 I16_9999 I18_1 I18_2 I18_3 I19_1 I19_2 I19_3 I20_1 I20_2 I20_3 I20_4 I20_9999 I21_1 I21_2 I21_3 I21_4 I21_5 {
	replace `i'=`i'*100
}

* All
local j = 2
foreach i in I13 Empty I14_1 I14_2 I14_3 Empty I15_1 I15_2 I15_3 Empty I16_1 I16_2 I16_3 I16_4 I16_9999 {
	svy: mean `i'
	matrix INCOME = J(1,1,0)
	matrix INCOME [1,1] = e(b)'
	putexcel B`j'= matrix (INCOME)
	local j=`j'+1
}

summ I01
return list
local count=trim("`: display %9.3f r(N)'")
putexcel B24=(`count'), italic

local j = 2
foreach i in I17 Empty I18_1 I18_2 I18_3 Empty I19_1 I19_2 I19_3 Empty I20_1 I20_2 I20_3 I20_4 I20_9999 {
   svy: mean `i'
	matrix INCOME = J(1,1,0)
	matrix INCOME [1,1] = e(b)'
	putexcel C`j'= matrix (INCOME)
	local j=`j'+1
}

local j=18
foreach i in I21_1 I21_2 I21_3 I21_4 I21_5 {
	svy: mean `i'
	matrix INCOME = J(1,1,0)
	matrix INCOME [1,1] = e(b)'
	putexcel D`j'= matrix (INCOME)
	local j=`j'+1
}
 
putexcel B3:D3=""
putexcel B7:T7=""
putexcel B11:T11=""

 

	
