# Supplementary material for: Immediate impacts of COVID‐19 on female and male farmers in central Myanmar: Phone‐based household survey evidence
Source: Agric Econ. 2021 May 3;52(3):505–23. doi: 10.1111/agec.12632 (PMC8207076; doi:10.1111/agec.12632)
Supplement: Supplementary file 2 — Supplement Material [file AGEC-52-505-s001.zip › data/AgEcon Tables 6-appendix.do]

 
************************************************************************************
************************************************************************************

* Survey: AgProGrS round 1 June 2020
* Purpose of this file: produce AgEcon gender Tables 6-8, A5, A7, A8

************************************************************************************
************************************************************************************
	
	macro drop _all
	matrix drop _all 
	clear all	
	
	global main "/Users/`c(username)'/..../Analysis"

	global data	 "${main}/data"
	global tables "${main}/tables"
		
	
	global title6 	"Table 6: : Change in hours spent in household and employment activities by individuals (% of respondents)"

	global title7 	"Table 7. Intrahousehold tension or conflict (% of respondents)"
	
	global title8a 	"Table 8: Respect among household members (a) By survey round (% of respondents)"
	global title8b 	"Table 8: Respect among household members (b) By land ownership, during PS (% of respondents)"
	global title8c 	"Table 8: Respect among household members (c) By individual change from BL to PS (% of respondents)"
	global title8d 	"Table 8: Respect among household members (d) By intrahousehold inequality in respect among household members (% of households,  N=`n')"
	
	
	global titleA5a "Table A5: Level of concern about COVID-19 (% of respondents) (a) By gendered household type"
	global titleA5b "Table A5: Level of concern about COVID-19 (% of respondents) (b) By land ownership"
	
	global titleA7	"Table A7. Reported hours spent on various activities (24-hour recall)"


************************************************************************************
************************************************************************************

**** Table 6 and b - Time use 

************************************************************************************
/***********************************************************************************

	Create a table on m/w comparisons of how time use has changed
	
	D.15 In the past months (February through May), did you yourself work more or less than you would have done so in a normal year on your [crop] farm?
	J.01 During February, March, April, or May, did you spend more hours than you would normally do this time of year on caring for the children? 
	J.02 During February, March, April, or May, did you spend more hours than you would normally do this time of year on caring for the elderly?
	J.03 During February, March, April, or May, did you spend more hours than you would normally do this time of year on household chores such as cooking, cleaning, washing, etc.?
	J.04 During February, March, April, or May, were there more discussions in your household on how or where to spend income and savings than there would normally be at this time of year?
	J.05 During these discussions, did you have more input than usual into the decisions on how to spend the household income and savings? 
	1 = More than before
	2 = Less than before
	3 = About the same as before
	9997 = Don’t know 
	9998 = Not applicable */

		
** 6 Individual level time use

	global wk_net_ 		"Net chores and care"
	global wk_ag_  		"Farm work"
	global wk_nf_  		"Wage/ nonfarm enterprise work"
	global wk_netall_	"Net household, farm, wage, and enterprise work"
	
	global l1 			"Less than before"
	global l2 			"About the same as before"
	global l3 			"More than before"	
	
	
	use "$data/AgEcon_ind.dta", clear 
		svyset village [pw=indweightr1] 
	
		foreach z in  wk_net  wk_ag wk_nf  wk_netall  {
			tab `z', gen(`z'_)
			recode `z'_* (1=100)
		}
			
		foreach z in  wk_net_  wk_ag_ wk_nf_   wk_netall_  {
		foreach i in 1 2 3 {
		* all HH
			* Mean			
			forval s=0/1 {	
				svy, subpop(if sex==`s'): mean `z'`i'
				mat M`z'`i'`s'=e(b)
				mat N`z'`i'`s'=e(N_sub)
			}	
	
			* Gender gap 
			mat GG`z'`i'=(M`z'`i'1-M`z'`i'0)
			svy: regress `z'`i' sex 
			mat gap=e(p)
				
		* landed/landless  	
		
			if "`z'"!="wk_ag_" {
				forval t=0/1 {	
				forval s=0/1 {	
					svy,subpop(if sex==`s' & landed == `t'): mean `z'`i'  
						mat M`z'`i'`s'`t'=e(b)
						mat N`z'`i'`s'`t'=e(N_sub)
				}	
				}
			
				matrix N`z' = N`z'`i'0,N`z'`i'1,., N`z'`i'01, N`z'`i'11,.,N`z'`i'00, N`z'`i'10
				
				* Difference between landed vs. landless (by sex)
				forval s=0/1 {
					mat DD`z'`i'`s'=M`z'`i'`s'1-M`z'`i'`s'0				
					svy,subpop(if sex==`s'): regress `z'`i'  landed 
					mat s`s'=e(p)
				}
				
				* Gender gap in each group
				forval t=0/1 {	
					mat GG`z'`i'`t'=M`z'`i'1`t'-M`z'`i'0`t'				
					svy,subpop(if landed == `t'): regress `z'`i' sex 
					mat gap`t'=e(p)
				}
											
				mat S`z'`i'= M`z'`i'0, M`z'`i'1,GG`z'`i', M`z'`i'01, M`z'`i'11, GG`z'`i'1,M`z'`i'00, M`z'`i'10, GG`z'`i'0, DD`z'`i'0, DD`z'`i'1 
				mat star_`z'`i'=.,.,gap,.,.,gap1,.,.,gap0,s0,s1
			}
			
			if "`z'"=="wk_ag_" {
				* N for table 
				matrix N`z' = N`z'`i'0,N`z'`i'1,., ., .,.,., .

				* Combine for each x
				mat S`z'`i'= M`z'`i'0, M`z'`i'1,GG`z'`i',., ., .,.,., ., ., .
				mat star_`z'`i'=.,.,gap,.,.,.,.,.,.,.
			}
			
		
			* Stars
			local row = rowsof(S`z'`i')
			local col = colsof(S`z'`i')
			matrix stars_`z'`i' = J(`row',`col',0)
			forval c=1/`col' {
				  matrix stars_`z'`i' [`row',`c'] =  (abs(star_`z'`i'[`row',`c'])<=0.10) + (abs(star_`z'`i'[`row',`c'])<=0.05) + (abs(star_`z'`i'[`row',`c'])<=0.01)
			}
				
				matrix E = 0,.

	
				if "`z'"=="wk_net_"  & `i'==1 {
				frmttable using "$tables/AgEcon Table 6", statmat(E) varlabels sdec(0,0,0,0,0,0,0,0,0,0,0) coljust(l;c) replace ///
				title("$title6") ///
				ctitles("","All households","","","Landed households","","","Landless households","","","Gap","" \ ///
				"","Women","Men","Gender gap","Women","Men","Gender gap","Women","Men","Gender gap","Women (Landed vs Landless)","Men (Landed vs Landless)") ///
				rtitle("$`z'") multicol(1,2,3;1,5,3;1,8,3;1,11,2) ///
				vlines (0100100100) hlines(101{00}11) hlstyle(ds)  ///
				basefont(fs10) landscape annotate(stars_`z'`i') asymbol(*,**,***) 
				
				frmttable using "$tables/AgEcon Table 6", statmat(S`z'`i')  varlabels sdec(0,0,0,0,0,0,0,0,0,0,0) coljust(l;c)   ///
				title("$title6") ///
				ctitles("","All households","","","Landed households","","","Landless households","","","Gap","" \ ///
				"","Women","Men","Gender gap","Women","Men","Gender gap","Women","Men","Gender gap","Women (Landed vs Landless)","Men (Landed vs Landless)") ///
				rtitle("${l`i'}") multicol(1,2,3;1,5,3;1,8,3;1,11,2) ///
				vlines (0100100100) hlines(101{00}11) hlstyle(ds)  ///
				basefont(fs10) landscape annotate(stars_`z'`i') asymbol(*,**,***) append
				}

				if "`z'"=="wk_ag_" & `i'==1 {
				frmttable using "$tables/AgEcon Table 6", statmat(E) varlabels sdec(0,0,0,0,0,0,0,0,0,0,0) coljust(l;c)  ///
				title("$title6") ///
				ctitles("","All households","","","Landed households","","","Landless households","","","Gap","" \ ///
				"","Women","Men","Gender gap","Women","Men","Gender gap","Women","Men","Gender gap","Women (Landed vs Landless)","Men (Landed vs Landless)") ///
				rtitle("$`z'") multicol(1,2,3;1,5,3;1,8,3;1,11,2) ///
				vlines (0100100100) hlines(101{00}11) hlstyle(ds)  ///
				basefont(fs10) landscape annotate(stars_`z'`i') asymbol(*,**,***) append
					
				frmttable using "$tables/AgEcon Table 6", statmat(S`z'`i')  varlabels sdec(0,0,0,0,0,0,0,0,0,0,0) coljust(l;c)   ///
				title("$title6") ///
				ctitles("","All households","","","Landed households","","","Landless households","","","Gap","" \ ///
				"","Women","Men","Gender gap","Women","Men","Gender gap","Women","Men","Gender gap","Women (Landed vs Landless)","Men (Landed vs Landless)") ///
				rtitle("${l`i'}") multicol(1,2,3;1,5,3;1,8,3;1,11,2) ///
				vlines (0100100100) hlines(101{00}11) hlstyle(ds)  ///
				basefont(fs10) landscape annotate(stars_`z'`i') asymbol(*,**,***) append
				}

				if "`z'"=="wk_nf_" & `i'==1 {
				frmttable using "$tables/AgEcon Table 6", statmat(E) varlabels sdec(0,0,0,0,0,0,0,0,0,0,0) coljust(l;c)  ///
				title("$title6") ///
				ctitles("","All households","","","Landed households","","","Landless households","","","Gap","" \ ///
				"","Women","Men","Gender gap","Women","Men","Gender gap","Women","Men","Gender gap","Women (Landed vs Landless)","Men (Landed vs Landless)") ///
				rtitle("$`z'") multicol(1,2,3;1,5,3;1,8,3;1,11,2) ///
				vlines (0100100100) hlines(101{00}11) hlstyle(ds)  ///
				basefont(fs10) landscape annotate(stars_`z'`i') asymbol(*,**,***) append
					
				frmttable using "$tables/AgEcon Table 6", statmat(S`z'`i')  varlabels sdec(0,0,0,0,0,0,0,0,0,0,0) coljust(l;c)   ///
				title("$title6") ///
				ctitles("","All households","","","Landed households","","","Landless households","","","Gap","" \ ///
				"","Women","Men","Gender gap","Women","Men","Gender gap","Women","Men","Gender gap","Women (Landed vs Landless)","Men (Landed vs Landless)") ///
				rtitle("${l`i'}") multicol(1,2,3;1,5,3;1,8,3;1,11,2) ///
				vlines (0100100100) hlines(101{00}11) hlstyle(ds)  ///
				basefont(fs10) landscape annotate(stars_`z'`i') asymbol(*,**,***) append
				}

				if "`z'"=="wk_netall_" & `i'==1 {
				frmttable using "$tables/AgEcon Table 6", statmat(E) varlabels sdec(0,0,0,0,0,0,0,0,0,0,0) coljust(l;c)  ///
				title("$title6") ///
				ctitles("","All households","","","Landed households","","","Landless households","","","Gap","" \ ///
				"","Women","Men","Gender gap","Women","Men","Gender gap","Women","Men","Gender gap","Women (Landed vs Landless)","Men (Landed vs Landless)") ///
				rtitle("$`z'") multicol(1,2,3;1,5,3;1,8,3;1,11,2) ///
				vlines (0100100100) hlines(101{00}11) hlstyle(ds)  ///
				basefont(fs10) landscape annotate(stars_`z'`i') asymbol(*,**,***) append
					
				frmttable using "$tables/AgEcon Table 6", statmat(S`z'`i')  varlabels sdec(0,0,0,0,0,0,0,0,0,0,0) coljust(l;c)   ///
				title("$title6") ///
				ctitles("","All households","","","Landed households","","","Landless households","","","Gap","" \ ///
				"","Women","Men","Gender gap","Women","Men","Gender gap","Women","Men","Gender gap","Women (Landed vs Landless)","Men (Landed vs Landless)") ///
				rtitle("${l`i'}") multicol(1,2,3;1,5,3;1,8,3;1,11,2) ///
				vlines (0100100100) hlines(101{00}11) hlstyle(ds)  ///
				basefont(fs10) landscape annotate(stars_`z'`i') asymbol(*,**,***) append
				}
				
				if `i' !=1 {
				frmttable using "$tables/AgEcon Table 6", statmat(S`z'`i')  varlabels sdec(0,0,0,0,0,0,0,0,0,0,0) coljust(l;c)   ///
				title("$title6") ///
				ctitles("","All households","","","Landed households","","","Landless households","","","Gap","" \ ///
				"","Women","Men","Gender gap","Women","Men","Gender gap","Women","Men","Gender gap","Women (Landed vs Landless)","Men (Landed vs Landless)") ///
				rtitle("${l`i'}") multicol(1,2,3;1,5,3;1,8,3;1,11,2) ///
				vlines (0100100100) hlines(101{00}11) hlstyle(ds)  ///
				basefont(fs10) landscape annotate(stars_`z'`i') asymbol(*,**,***) append
				}
		}

				frmttable using "$tables/AgEcon Table 6", statmat(N`z')  varlabels sdec(0,0,0,0,0,0,0) coljust(l;c)   ///
				title("$title6") ///
				ctitles("","All households","","","Landed households","","","Landless households","","","Gap","" \ ///
				"","Women","Men","Gender gap","Women","Men","Gender gap","Women","Men","Gender gap","Women (Landed vs Landless)","Men (Landed vs Landless)") ///
				rtitle("N") multicol(1,2,3;1,5,3;1,8,3;1,11,2) ///
				vlines (0100100100) hlines(101{00}11) hlstyle(ds)  ///
				basefont(fs10) landscape append
	}	


************************************************************************************
************************************************************************************

**** Table 7 - Intrahousehold tension or conflict

************************************************************************************
***********************************************************************************

	matrix drop _all 
	global fight "In your relationship with your partner, how often would you say that you had a disagreement or fought in the last two weeks?"
	global stress "Is the COVID crisis situation causing more or less tension/stress/conflict in the household than usually?"

* Landed households
	use "$data/AgEcon_ind.dta", clear 
		svyset village [pw=indweightr1] 
		
		recode fight (3=2)
		label def labels1549 2 "Sometimes/Often", modify		
			
		foreach v in fight stress	{
			levelsof `v', loc(`v'level)
			local lbe : value label `v'
			foreach i of local  `v'level {
				local  v`i': label `lbe' `i'
			}	
		
			tab `v', gen(`v')
			recode `v'* (1=100)
		
			foreach i in ``v'level' {
				forval t=0/1 {	
				forval s=0/1 {	
				svy, subpop(if sex==`s' & landed == `t'): mean `v'`i'
					mat M`v'`i'`s'`t'=e(b)
				svy: mean `v'`i' if sex==`s' & landed == `t'
					mat N`v'`i'`s'`t'=e(N)
				}	
				}
			
				matrix N`v' = N`v'`i'01, N`v'`i'11,.,N`v'`i'00, N`v'`i'10
			
			* Difference between landed vs. landless (by sex)
				forval s=0/1 {
					mat DD`v'`i'`s'=M`v'`i'`s'1-M`v'`i'`s'0				
					svy, subpop(if sex==`s'): regress `v'`i' landed 
					mat s`s'=e(p)
				}
			
			* Gender gap in each group
				forval t=0/1 {	
					mat GG`v'`i'`t'=M`v'`i'1`t'-M`v'`i'0`t'				
					svy, subpop(if landed == `t'): regress `v'`i' sex
					mat gap`t'=e(p)
				}
				
				mat S`v'`i'=M`v'`i'01, M`v'`i'11, GG`v'`i'1,M`v'`i'00, M`v'`i'10, GG`v'`i'0, DD`v'`i'0, DD`v'`i'1 
				mat star_`v'`i'=.,.,gap1,.,.,gap0,s0,s1
				
				* Stars
				local row = rowsof(S`v'`i')
				local col = colsof(S`v'`i')
				matrix stars_`v'`i' = J(`row',`col',0)
				forval c=1/`col' {
					  matrix stars_`v'`i' [`row',`c'] =  (abs(star_`v'`i'[`row',`c'])<=0.10) + (abs(star_`v'`i'[`row',`c'])<=0.05) + (abs(star_`v'`i'[`row',`c'])<=0.01)
				}
				
				matrix E = 0,.

	
				if "`v'"=="fight" & `i'==1 {
				
				frmttable using "$tables/AgEcon Table 7", statmat(E)  varlabels sdec(0,0,0) coljust(l;c)  replace ///
				title("${title7}") ///
				ctitles("","Landed households","","","Landless households","","","Gap","" \ ///
				"","Women","Men","Gender gap","Women","Men","Gender gap","Women (Landed vs Landless)","Men (Landed vs Landless)") ///
				rtitle("$fight") multicol(1,2,3;1,5,3;1,8,2)  ///
				vlines (0100100100) hlines(101{00}11) hlstyle(ds)  ///
				basefont(fs10) landscape annotate(stars_`v'`i') asymbol(*,**,***) 
				
				frmttable using "$tables/AgEcon Table 7", statmat(S`v'`i')  varlabels sdec(0,0,0,0,0,0,0,0) coljust(l;c)   ///
				title("${title7}") ///
				ctitles("","Landed households","","","Landless households","","","Gap","" \ ///
				"","Women","Men","Gender gap","Women","Men","Gender gap","Women (Landed vs Landless)","Men (Landed vs Landless)") ///
				rtitle("`v`i''") multicol(1,2,3;1,5,3;1,8,2)  ///
				vlines (0100100100) hlines(101{00}11) hlstyle(ds)  ///
				basefont(fs10) landscape annotate(stars_`v'`i') asymbol(*,**,***) append
				}

				if "`v'"=="stress" & `i'==1 {
				frmttable using "$tables/AgEcon Table 7", statmat(E)  varlabels sdec(0,0,0) coljust(l;c)   ///
				title("${title7}") ///
				ctitles("","Landed households","","","Landless households","","","Gap","" \ ///
				"","Women","Men","Gender gap","Women","Men","Gender gap","Women (Landed vs Landless)","Men (Landed vs Landless)") ///
				rtitle("$stress") multicol(1,2,3;1,5,3;1,8,2)  ///
				vlines (0100100100) hlines(101{00}11) hlstyle(ds)  ///
				basefont(fs10) landscape annotate(stars_`v'`i') asymbol(*,**,***) append

				frmttable using "$tables/AgEcon Table 7", statmat(S`v'`i')  varlabels sdec(0,0,0) coljust(l;c)   ///
				title("Table X: ") ///
				ctitles("","Landed households","","","Landless households","","","Gap","" \ ///
				"","Women","Men","Gender gap","Women","Men","Gender gap","Women (Landed vs Landless)","Men (Landed vs Landless)") ///
				rtitle("`v`i''") multicol(1,2,3;1,5,3;1,8,2)  ///
				vlines (0100100100) hlines(101{00}11) hlstyle(ds)  ///
				basefont(fs10) landscape annotate(stars_`v'`i') asymbol(*,**,***) append
				}
				
				if `i' !=1 {
				frmttable using "$tables/AgEcon Table 7", statmat(S`v'`i')  varlabels sdec(0,0,0) coljust(l;c)   ///
				title("${title7}") ///
				ctitles("","Landed households","","","Landless households","","","Gap","" \ ///
				"","Women","Men","Gender gap","Women","Men","Gender gap","Women (Landed vs Landless)","Men (Landed vs Landless)") ///
				rtitle("`v`i''") multicol(1,2,3;1,5,3;1,8,2)  ///
				vlines (0100100100) hlines(101{00}11) hlstyle(ds)  ///
				basefont(fs10) landscape annotate(stars_`v'`i') asymbol(*,**,***) append
				}
		}
				frmttable using "$tables/AgEcon Table 7", statmat(N`v')  varlabels sdec(0,0,0) coljust(l;c)   ///
				title("${title7}") ///
				ctitles("","Landed households","","","Landless households","","","Gap","" \ ///
				"","Women","Men","Gender gap","Women","Men","Gender gap","Women (Landed vs Landless)","Men (Landed vs Landless)") ///
				rtitle("N") multicol(1,2,3;1,5,3;1,8,2)  ///
				vlines (0100100100) hlines(101{00}11) hlstyle(ds)  ///
				basefont(fs10) landscape append
		}


************************************************************************************
************************************************************************************

**** Tablea 8 a, b, c, d   - Respect among household members 

************************************************************************************
***********************************************************************************

	gl respect   			"Respondents achieving adequacy in respect among HH members"
	gl respect_ps   		"Respondents achieving adequacy in respect among HH members"

		
************************************************************************************
* Table 8a - Baseline vs Phone Survey
************************************************************************************
	
	use "$data/AgEcon_ind.dta", clear 
		keep hhid mid sex village respect* indweightr1 hhweightr1_noatt
		reshape long respect_ , i(hhid mid) j(rd) string
		rename *_ *
		
		gen round = 1 if rd=="bl" 
		replace round = 2 if rd=="ps" 
		drop if rd !="bl" & rd!="ps"
	
	local respect "respect" 	
	recode `respect' (1=100)
	foreach z in `respect' {	
		foreach t in bl ps {	
		
			if "`t'" == "bl" {
				svyset village [pw=hhweightr1_noatt] 
			}

			if "`t'" == "ps" {
				svyset village [pw=indweightr1] 
			}

			forval s=0/1 {	
			
			local lab2 : label sex `s'
			
			* Mean			
				svy, subpop(if sex==`s' & rd == "`t'"): mean `z'
				mat T`z'`s'`t'=e(b)
				mat N`s'_`t'=e(N_sub)
				
			}
		}
		
			* N for table 
			mat N = N0_bl,N1_bl,.,N0_ps,N1_ps
			matrix list N
		
			* Difference between bl and ps (by sex)
			forval s=0/1 {
				svyset village [pw=hhweightr1_noatt] 
				mat D`z'`s'=(T`z'`s'ps-T`z'`s'bl) 
				svy, subpop(if sex==`s'): regress `z' round
				mat s`s'=e(p)
			}
				
			* Gender gap in each group
			foreach t in bl ps {	
		
				if "`t'" == "bl" {
					svyset village [pw=hhweightr1_noatt] 
				}

				if "`t'" == "ps" {
					svyset village [pw=indweightr1] 
				}
			
				mat GG`z'`t'=(T`z'1`t'-T`z'0`t')
				svy, subpop(if rd == "`t'"): regress `z' sex
				mat gap`t'=e(p)
			}
			
			* Combine for each x
			mat T`z'=T`z'0bl,T`z'1bl,GG`z'bl,T`z'0ps,T`z'1ps,GG`z'ps,D`z'0,D`z'1
			mat star_`z'=.,.,gapbl,.,.,gapps,s0,s1
		
			* Stars
			local row = rowsof(T`z')
			local col = colsof(T`z')
			matrix stars_`z' = J(`row',`col',0)
			forval c=1/`col' {
				matrix stars_`z' [`row',`c'] =  (abs(star_`z'[`row',`c'])<=0.10) + (abs(star_`z'[`row',`c'])<=0.05) + (abs(star_`z'[`row',`c'])<=0.01)
			}
		
			mat li stars_`z'
			mat li  T`z'
			local lab "${`z'}"
		
			
		* First row
			* First row
			if "`z'"=="respect" {
			frmttable using "$tables/AgEcon Table 8a", statmat(T`z') varlabels sdec(0,0,0,0,0,0,0,0) coljust(l;c) replace ///
			title("$title8a") ///
			ctitles("","Baseline","","","Phone Survey","","","Gap","" \ ///
			"","Women","Men","Gender gap","Women","Men","Gender gap","Women (PS vs BL)","Men (PS vs BL)") ///
			rtitle("`lab'") multicol(1,2,3;1,5,3;1,8,2) ///
			vlines (0100100100) hlines(101{00}11) hlstyle(ds)  ///
			basefont(fs10) landscape annotate(stars_`z') asymbol(*,**,***) 
		}

			else {
			frmttable using "$tables/AgEcon Table 8a", statmat(T`z') varlabels sdec(0,0,0,0,0,0,0,0) coljust(l;c) ///
			title("$title8a") ///
			ctitles("","Baseline","","","Phone Survey","","","Gap","" \ ///
			"","Women","Men","Gender gap","Women","Men","Gender gap","Women (PS vs BL)","Men (PS vs BL)") ///
			rtitle("`lab'") multicol(1,2,3;1,5,3;1,8,2) ///
			vlines (0100100100) hlines(101{00}11) hlstyle(ds)  ///
			basefont(fs10) landscape annotate(stars_`z') asymbol(*,**,***) append
		}
	}
			
			* N

			frmttable using "$tables/AgEcon Table 8a", statmat(N) varlabels sdec(0,0,0,0,0,0,0,0) coljust(l;c) ///
			title("$title8a") ///
			ctitles("","Baseline","","","Phone Survey","","","Gap","" \ ///
			"","Women","Men","Gender gap","Women","Men","Gender gap","Women (PS vs BL)","Men (PS vs BL)") ///
			rtitle("N") multicol(1,2,3;1,5,3;1,8,2) ///
			vlines (0100100100) hlines(101{00}11) hlstyle(ds)  ///
			basefont(fs10) landscape append
	
************************************************************************************
* Table 8b Phone survey Men and women by landed
************************************************************************************
	matrix drop _all 

	use "$data/AgEcon_ind.dta", clear 
	svyset village [pw=indweightr1] 	
	local vars "respect_ps" 	
	foreach z in `vars' {	
		recode `vars' (1=100)
		
		forval t=0/1 {	
		forval s=0/1 {	
			local lab2 : label sex `s'
			
			* Mean			
			svy, subpop(if sex==`s' & landed == `t'): mean `z'
			mat T`z'`s'`t'=e(b)
			mat N`s'_`t'=e(N_sub)
				
			}
		}
		
		* N for table 
		mat N = N0_1,N1_1,.,N0_0,N1_0
		matrix list N
	
		* Difference between landed vs. not landed (by sex)
		forval s=0/1 {
			mat D`z'`s'=(T`z'`s'1-T`z'`s'0) 
			
			svy, subpop(if sex==`s'): regress `z' landed
			mat s`s'=e(p)
		}
		
			* Gender gap in each group
		forval t=0/1 {	
			mat GG`z'`t'=(T`z'1`t'-T`z'0`t')
				
			svy, subpop(if landed == `t'): regress `z' sex 
			mat gap`t'=e(p)
		}
		* Combine for each x
		mat T`z'=T`z'01,T`z'11,GG`z'1,T`z'00,T`z'10,GG`z'0,D`z'0,D`z'1
		mat star_`z'=.,.,gap1,.,.,gap0,s0,s1
	
		* Stars
		local row = rowsof(T`z')
		local col = colsof(T`z')
		matrix stars_`z' = J(`row',`col',0)
	 
		forval c=1/`col' {
			  matrix stars_`z' [`row',`c'] =  (abs(star_`z'[`row',`c'])<=0.10) + (abs(star_`z'[`row',`c'])<=0.05) + (abs(star_`z'[`row',`c'])<=0.01)
		}
			
		mat li stars_`z'
		mat li  T`z'
		local lab "${`z'}"
			
			
		* First row
		if "`z'"=="respect_ps" {
			frmttable using "$tables/AgEcon Table 8b", statmat(T`z') varlabels sdec(0,0,0,0,0,0,0,0) coljust(l;c) replace ///
			title("$title8b") ///
			ctitles("","Landed households","","","Landless households","","","Gap","" \ ///
			"","Women","Men","Gender gap","Women","Men","Gender gap","Women (Landed vs Landless)","Men (Landed vs Landless)") ///
			rtitle("`lab'") multicol(1,2,3;1,5,3;1,8,2) ///
			vlines (0100100100) hlines(101{00}11) hlstyle(ds)  ///
			basefont(fs10) landscape annotate(stars_`z') asymbol(*,**,***) 
		}
		

		else {
			frmttable using "$tables/AgEcon Table 8b", statmat(T`z') varlabels sdec(0,0,0,0,0,0,0,0) coljust(l;c) ///
			title("$title8b") ///
			ctitles("","Landed households","","","Landless households","","","Gap","" \ ///
			"","Women","Men","Gender gap","Women","Men","Gender gap","Women (Landed vs Landless)","Men (Landed vs Landless)") ///
			rtitle("`lab'") multicol(1,2,3;1,5,3;1,8,2) ///
			vlines (0100100100) hlines(101{00}11) hlstyle(ds)  ///
			basefont(fs10) landscape annotate(stars_`z') asymbol(*,**,***) append
		}
	}
			
		* N
		frmttable using "$tables/AgEcon Table 8b", statmat(N) varlabels sdec(0,0,0,0,0,0,0,0) coljust(l;c) ///
		title("$title8b") ///
		ctitles("","Landed households","","","Landless households","","","Gap","" \ ///
		"","Women","Men","Gender gap","Women","Men","Gender gap","Women (Landed vs Landless)","Men (Landed vs Landless)") ///
		rtitle("N") multicol(1,2,3;1,5,3;1,8,2) ///
		vlines (0100100100) hlines(101{00}11) hlstyle(ds)  ///
		basefont(fs10) landscape append


************************************************************************************
* Table 8c Individual change in respect among houseold members from BL to PS
************************************************************************************
	matrix drop _all 

	use "$data/AgEcon_ind.dta", clear 
		svyset village [pw=indweightr1] 
		keep if !mi(respect_ps) & !mi(respect_bl)
		
		local respect "respect" 
		recode *_ich*  (1=100)
		
		foreach z in `respect' {
		
			* Mean
				svy, subpop(if sex==1): mean `z'_ichp1  `z'_ichn1 `z'_ich0 
				mat T`z'1=e(b)
				local n1 = e(N_sub)
				svy, subpop(if sex==0): mean `z'_ichp1  `z'_ichn1 `z'_ich0
				mat T`z'0=e(b)
				local n0 = e(N_sub)
						
				
			* Gender gap in each group
			mat GG`z'=(T`z'1-T`z'0),.
				
			foreach j in ichp1 ichn1 ich0	{
				svy: regress `z'_`j' sex
				mat gap_`j'=e(p)
			}	

			* Combine for each z
			mat T`z'=T`z'0,T`z'1,GG`z'
			mat star_`z'=.,.,.,.,.,.,gap_ichp1, gap_ichn1, gap_ich0
			
			* Stars
			local row = rowsof(T`z')
			local col = colsof(T`z')
			matrix stars_`z' = J(`row',`col',0)
		 
			forval c=1/`col' {		
				matrix stars_`z' [`row',`c'] =  (abs(star_`z'[`row',`c'])<=0.10) + (abs(star_`z'[`row',`c'])<=0.05) + (abs(star_`z'[`row',`c'])<=0.01)
			}
			
			
			local lab "${`z'}"
			di "${`z'}"
			
			* Output				
			* First row
			if "`z'"=="respect" {
			frmttable using "$tables/AgEcon Table 8c", statmat(T`z')  varlabels sdec(0,0,0,0,0,0,0,0,0) coljust(l;c) replace  ///
			title("$title8c") ///
			ctitles("","Women (N=`n0')","","","Men (N=`n1')","","","Gender gap","","" \ ///
			"","Increase","Decrease","No change","Increase","Decrease","No change","Increase","Decrease","No change") ///
			rtitle("`lab'") multicol(1,2,3;1,5,3;1,8,3) ///
			vlines (0100100100) hlines(101{00}1) hlstyle(ds)  ///
			basefont(fs10) landscape annotate(stars_`z') asymbol(*,**,***) 
			}
		

			else {
			frmttable using "$tables/AgEcon Table 8c", statmat(T`z')  varlabels sdec(0,0,0,0,0,0,0,0,0) coljust(l;c)   ///
			title("$title8c") ///
			ctitles("","Women (N=`n0')","","","Men (N=`n1')","","","Gender gap","","" \ ///
			"","Increase","Decrease","No change","Increase","Decrease","No change","Increase","Decrease","No change") ///
			rtitle("`lab'") multicol(1,2,3;1,5,3;1,8,3) ///
			vlines (0100100100) hlines(101{00}1) hlstyle(ds)  ///
			basefont(fs10) landscape annotate(stars_`z') asymbol(*,**,***) append
			}
		}		

************************************************************************************
* Table 8d Intra-household change in respect among houseold members 
************************************************************************************

	matrix drop _all 
	global title

	use "$data/AgEcon_hh.dta", clear 
		recode *_hhp1 *_hhn1 *_hh0  (1=100)

			foreach t in bl ps  ch2	{	
			
				if "`t'" == "bl" {
					svyset village [pw=hhweightr1_noatt] 
				}

				if "`t'" == "ps" | "`t'" == "ch2" {
					svyset village [pw=hhweightr1] 
				}

				svy: mean respect_`t'_hhp1  respect_`t'_hhn1 respect_`t'_hh0
				mat T`t'=e(b)
				summ respect_`t'_hhp1
				mat N_`t' = r(N)
			}
				
		* Combine for each z
		mat T  =Tbl,Tps,Tch2
		mat N  = N_bl,.,.,N_ps,.,.,N_ch2,.,.	
	
		local lab repsect
		
		frmttable using "$tables/AgEcon Table 8d", statmat(T)  varlabels sdec(0,0,0,0,0,0,0,0,0) coljust(l;c) replace  ///
		title("${title8d}") ///
		ctitles("","Baseline","","","Phone survey","","","Change","",""  \ ///
		"","W>M","M>W","W=M","W>M","M>W","W=M","Improvement (no decline)" "Worse for either", "Same for both") ///
		rtitle("`lab'") multicol(1,2,3;1,5,3;1,8,3) ///
		vlines (0100100100) hlines(101{00}1) hlstyle(ds)  ///
		basefont(fs10) landscape  

		* N
		frmttable using "$tables/AgEcon Table 8d", statmat(N)  varlabels sdec(0,0,0,0,0,0,0,0,0) coljust(l;c)   ///
		title("${title8d}") ///
		ctitles("","Baseline","","","Phone survey","","","Change","",""  \ ///
		"","W>M","M>W","W=M","W>M","M>W","W=M", "Improvement (no decline)" "Worse for either", "Same for both") ///
		rtitle("N") multicol(1,2,3;1,5,3;1,8,3) ///
		vlines (0100100100) hlines(101{00}1) hlstyle(ds)  ///
		basefont(fs10) landscape  append
	
************************************************************************************
************************************************************************************

**** Appendix Tables A5 a and b - Concern about covid-19

************************************************************************************
/***********************************************************************************


module L
 
Pro-WEAI questions: 
L01 	Please rate your level of fear about the health effect of the novel coronavirus 
		on the following scale, from a minimum of zero to a maximum of 10
		Level of fear (not at all afraid=0  to very afraid=10) [SCORE-0-10]
		
L02		Please rate your level of optimism about the effect of the crisis on your 
		income on the following scale, from a minimum of zero to a maximum of 10
		Level of optimism (very negative pessimism=0  to very positive= 10) [SCORE-0-10] */


	
		
		
	use "$data/AgEcon_ind.dta", clear 
		svyset village [pw=indweightr1] 
		
		
************************************************************************************
* Men and women by DHH/WHH
************************************************************************************

	global fear "Level of fear about the health effect of COVID-19 (not at all afraid=0, very afraid=10)"
	global pessimism "Level of pessimism about the effect of the crisis on your income (very optimistic= 0, very pessimistic=10)"


	foreach z in fear pessimism  {	
			* svy: mean			
				svy, subpop(if sex==0 & hhtype == 0): mean `z' 
				mat T`z'00=e(b)
				svy: mean `z' if sex==0 & hhtype == 0
				mat N0_0=e(N)
				
				svy, subpop(if sex==1 & hhtype == 0): mean `z' 
				mat T`z'10=e(b)
				svy: mean `z' if sex==1 & hhtype == 0
				mat N1_0=e(N)
				
				svy, subpop(if sex==0 & hhtype == 1): mean `z' 
				mat T`z'01=e(b)
				svy: mean `z' if sex==0 & hhtype == 1
				mat N0_1=e(N)
		
		* N for table 
		mat N = N0_1,N0_0,N1_0
		matrix list N
	
		* Difference between WHH & DHH (by sex)
				mat D`z'0=(T`z'00-T`z'01) // 
				
				svy, subpop(if sex==0): regress `z' hhtype 
				mat s0=e(p)
		
		* Gender gap in each group
			mat GG`z'0=(T`z'10-T`z'00)
				
				svy, subpop(if hhtype == 0): regress `z' sex 
				mat gap0=e(p)
		
		* Combine for each x
		mat T`z'=T`z'01,T`z'00,T`z'10,GG`z'0,D`z'0
		mat star_`z'=.,.,.,gap0,s0
	
		* Stars
		local row = rowsof(T`z')
		local col = colsof(T`z')
		matrix stars_`z' = J(`row',`col',0)
	 
		forval c=1/`col' {
			
			  matrix stars_`z' [`row',`c'] =  (abs(star_`z'[`row',`c'])<=0.10) + (abs(star_`z'[`row',`c'])<=0.05) + (abs(star_`z'[`row',`c'])<=0.01)
		}
			
		
		mat li stars_`z'
		mat li  T`z'
		local lab "${`z'}"

		* First row
			* First row
		if "`z'"=="fear" {
			frmttable using "$tables/AgEcon Table A5a", statmat(T`z') varlabels sdec(1,1,1,1,1,1,1,1) coljust(l;c) replace ///
			title("${titleA5a}") ///
			ctitles("","Woman-adult-only households","Dual-adult households","","","Gap" \ ///
			"","Women","Women","Men","Gender gap","Women (DHH vs WHH)") ///
			rtitle("`lab'") multicol(1,3,3) ///
			vlines (011001) hlines(101{00}11) hlstyle(ds)  ///
			basefont(fs10) landscape annotate(stars_`z') asymbol(*,**,***) 
		}

		else {
			frmttable using "$tables/AgEcon Table A5a", statmat(T`z') varlabels sdec(1,1,1,1,1,1,1,1) coljust(l;c) ///
			title("${titleA5a}") ///
			ctitles("","Woman-adult-only households","Dual-adult households","","","Gap" \ ///
			"","Women","Women","Men","Gender gap","Women (DHH vs WHH)") ///
			rtitle("`lab'") multicol(1,3,3) ///
			vlines (011001) hlines(101{00}11) hlstyle(ds)  ///
			basefont(fs10) landscape annotate(stars_`z') asymbol(*,**,***) append
		}
	}
			
		* N

		frmttable using "$tables/AgEcon Table A5a", statmat(N) varlabels sdec(0,0,0,0,0,0,0,0) coljust(l;c) ///
			title("${titleA5a}") ///
			ctitles("","Woman-adult-only households","Dual-adult households","","","Gap" \ ///
			"","Women","Women","Men","Gender gap","Women (DHH vs WHH)") ///
			rtitle("N") multicol(1,3,3) ///
			vlines (011001) hlines(101{00}11) hlstyle(ds)  ///
		basefont(fs10) landscape append
		
************************************************************************************
* Men and women by landed
************************************************************************************

	foreach z in fear pessimism {	
		forval t=0/1 {	
		forval s=0/1 {	
			local lab2 : label sex `s'
			
			* svy: mean			
				svy, subpop(if sex==`s' & landed == `t'): mean `z' 
				mat T`z'`s'`t'=e(b)
				svy: mean `z'  if sex==`s' & landed == `t'
				mat N`s'_`t'=e(N)
				
			}
		}
		
		* N for table 
		mat N = N0_1,N1_1,.,N0_0,N1_0
		matrix list N
	
		* Difference between landed vs. not landed (by sex)
		forval s=0/1 {
				mat D`z'`s'=(T`z'`s'1-T`z'`s'0) 
				
				svy, subpop(if sex==`s'): regress `z' landed 
				mat s`s'=e(p)
		}
		
			* Gender gap in each group
		forval t=0/1 {	
			mat GG`z'`t'=(T`z'1`t'-T`z'0`t')
				
				svy, subpop(if landed == `t'): regress `z' sex 
				mat gap`t'=e(p)
		}
		* Combine for each x
		mat T`z'=T`z'01,T`z'11,GG`z'1,T`z'00,T`z'10,GG`z'0,D`z'0,D`z'1
		mat star_`z'=.,.,gap1,.,.,gap0,s0,s1
	
		* Stars
		local row = rowsof(T`z')
		local col = colsof(T`z')
		matrix stars_`z' = J(`row',`col',0)
	 
		forval c=1/`col' {
			
			  matrix stars_`z' [`row',`c'] =  (abs(star_`z'[`row',`c'])<=0.10) + (abs(star_`z'[`row',`c'])<=0.05) + (abs(star_`z'[`row',`c'])<=0.01)
		}
			
		
		mat li stars_`z'
		mat li  T`z'
		local lab "${`z'}"
			
			
		* First row
			* First row
		if "`z'"=="fear" {
			frmttable using "$tables/AgEcon Table A5b", statmat(T`z') varlabels sdec(1,1,1,1,1,1,1,1) coljust(l;c) replace ///
			title("${titleA5b}") ///
			ctitles("","Landed households","","","Landless households","","","Gap","" \ ///
			"","Women","Men","Gender gap","Women","Men","Gender gap","Women (Landed vs Landless)","Men (Landed vs Landless)") ///
			rtitle("`lab'") multicol(1,2,3;1,5,3;1,8,2) ///
			vlines (0100100100) hlines(101{00}11) hlstyle(ds)  ///
			basefont(fs10) landscape annotate(stars_`z') asymbol(*,**,***) 
		}
		

		else {
			frmttable using "$tables/AgEcon Table A5b", statmat(T`z') varlabels sdec(1,1,1,1,1,1,1,1) coljust(l;c) ///
			title("${titleA5b}") ///
			ctitles("","Landed households","","","Landless households","","","Gap","" \ ///
			"","Women","Men","Gender gap","Women","Men","Gender gap","Women (Landed vs Landless)","Men (Landed vs Landless)") ///
			rtitle("`lab'") multicol(1,2,3;1,5,3;1,8,2) ///
			vlines (0100100100) hlines(101{00}11) hlstyle(ds)  ///
			basefont(fs10) landscape annotate(stars_`z') asymbol(*,**,***) append
		}
	}
			
		* N

		frmttable using "$tables/AgEcon Table A5b", statmat(N) varlabels sdec(0,0,0,0,0,0,0,0) coljust(l;c) ///
			title("${titleA5b}") ///
			ctitles("","Landed households","","","Landless households","","","Gap","" \ ///
			"","Women","Men","Gender gap","Women","Men","Gender gap","Women (Landed vs Landless)","Men (Landed vs Landless)") ///
		rtitle("N") multicol(1,2,3;1,5,3;1,8,2) ///
		vlines (0100100100) hlines(101{00}11) hlstyle(ds)  ///
		basefont(fs10) landscape append
		
		
************************************************************************************
************************************************************************************

**** Appendix Table A7 Comparison of new DHH to other groups

************************************************************************************
************************************************************************************

	use "$data/AgEcon_ind.dta", clear 
		svyset village [pw=indweightr1] 	
		putexcel set "$tables/AgEconv1_Rd1b.xlsx", sheet ("Table A7") modify
		putexcel c2 = "Comparison of new DHH to other groups"

		recode stress* (1=0) (2=1) (3=-1)	
		foreach z in wk_ch wk_eld wk_hw wk_ag wk_nf wk_net wk_netag wk_netall stress fight {
			tab `z', gen(`z'_)
		}

		tab fight, gen(fight)
		
		// change hh type numbering to allow columns with tests
		recode whh_dhh (1=3) (2=1) // DHH, New DHH, WHH
		
		local var  wk_ch_1 wk_ch_2  wk_ch_3 wk_eld_1 wk_eld_2  wk_eld_3  wk_hw_1 wk_hw_2  wk_hw_3  wk_ag_1 wk_ag_2  wk_ag_3 ///
					wk_nf_1 wk_nf_2  wk_nf_3 wk_net_1 wk_net_2  wk_net_3 wk_netag_1 wk_netag_2  wk_netag_3 wk_netall_1 wk_netall_2 wk_netall_3 ///  
					fwage_lost fwage_gain fwage_lostcc nfwage_lost nfwage_gain ///
					fear pessimism respect_bl respect_ps respect_ichp1 respect_ichn1 respect_ich0 stress_1 stress_2 stress_3 fight_1 fight_2 fight_3 				  
		
		local blvar work_balance workload time_ag time_nf time_hw time_ch time_ch_2nd time_eld time_comm time_leisure  
		
		for var   	work_balance wk_* *wage* respect_* stress_* fight_* : replace X=X*100	
		
		local k: word count `var' `blvar'	
		matrix indchar = J(`k',8,.)
		matrix N = J(4,8,.)
		
** time variables - bl
		svyset village [pw=hhweightr1_noatt] 	
		* all respondents 
		local c = 1
		forval s = 0/1 {
		local r = 1
			foreach v of varlist `blvar' {
				svy, subpop(if sex==`s'):mean `v'
				matrix indchar [`r',`c'] = e(b)
				local ++r
			}
			svy, subpop(if sex==`s'):mean time_ag 
			matrix N [1,`c'] = e(N_sub)
			svy, subpop(if sex==`s'):mean respect_bl
			matrix N [2,`c'] = e(N_sub)
			local ++c
		}
		
		
		* DHH
		forval s = 0/1 {
		local r = 1
			foreach v of varlist `blvar' {
				svy, subpop(if sex==`s' & whh_dhh==0):mean `v'
				matrix indchar [`r',`c'] = e(b)
				local ++r
			}
		di `c'
			svy, subpop(if sex==`s' & whh_dhh==0):mean time_ag 
			matrix N [1,`c'] = e(N_sub)
			svy, subpop(if sex==`s' & whh_dhh==0):mean respect_bl
			matrix N [2,`c'] = e(N_sub)
			local ++c
		}
		
		* New DHH & WHH
		foreach i in 1 3 {  
				local r = 1
				foreach v of varlist `blvar' {
					svy, subpop(if sex==0 & whh_dhh==`i'): mean `v'
					matrix indchar [`r',`c'] = e(b)'
					local ++r
				}
			svy, subpop(if sex==0 & whh_dhh==`i'):mean time_ag 
			matrix N [1,`c'] = e(N_sub)
			svy, subpop(if sex==0 & whh_dhh==`i'):mean respect_bl
			matrix N [2,`c'] = e(N_sub)
			local c = `c'+2
		}
		
		* stars
		* DHH and New DHH 
		* WHH and New DHH


** ps vars - with exception of one bl respect var
		* all respondents 
		local c = 1
		forval s = 0/1 {
		local r = 11
			foreach v of varlist `var' {
			
				if "`v'" == "respect_bl" {
					svyset village [pw=hhweightr1_noatt] 
				}

				else  {
					svyset village [pw=indweightr1] 
				}
			
				svy, subpop(if sex==`s'):mean `v'
				matrix indchar [`r',`c'] = e(b)
				local ++r
			}
			svy, subpop(if sex==`s'):mean fear
			matrix N [3,`c'] = e(N_sub)
			svy, subpop(if sex==`s'):mean respect_ps
			matrix N [4,`c'] = e(N_sub)
			local ++c
		}
		
		
		* DHH
		forval s = 0/1 {
		local r = 11
			foreach v of varlist `var' {
			
				if "`v'" == "respect_bl" {
					svyset village [pw=hhweightr1_noatt] 
				}

				else  {
					svyset village [pw=indweightr1] 
				}
			
				svy, subpop(if sex==`s' & whh_dhh==0):mean `v'
				matrix indchar [`r',`c'] = e(b)
				local ++r
			}
		di `c'
			svy, subpop(if sex==`s' & whh_dhh==0):mean fear
			matrix N [3,`c'] = e(N_sub)
			svy, subpop(if sex==`s' & whh_dhh==0):mean respect_ps
			matrix N [4,`c'] = e(N_sub)
			local ++c
		}
		
		* New DHH & WHH
		foreach i in 1 3 {  
				local r = 11

			foreach v of varlist `var' {
			
				if "`v'" == "respect_bl" {
					svyset village [pw=hhweightr1_noatt] 
				}

				else  {
					svyset village [pw=indweightr1] 
				}
			
					svy, subpop(if sex==0 & whh_dhh==`i'): mean `v'
					matrix indchar [`r',`c'] = e(b)'
					local ++r
				}
			svy, subpop(if sex==0 & whh_dhh==`i'):mean fear
			matrix N [3,`c'] = e(N_sub)
			svy, subpop(if sex==0 & whh_dhh==`i'):mean respect_ps
			matrix N [4,`c'] = e(N_sub)
			local c = `c'+2
		}
		
		
		mat indchar  = indchar\N
		putexcel D5= matrix(indchar)

		* stars
		* DHH and New DHH 
		* WHH and New DHH
		
		local r = 5
		foreach v of varlist `blvar' {
			// compare DHH to New DHH 
			svy, subpop(if inlist(whh_dhh,0,1) & sex==0): regress `v' whh_dhh
				local star1_`v' ""
				if e(p) < .10 local star1_`v' *
				if e(p) < .05 local star1_`v' **
				if e(p) < .01 local star1_`v' ***
				putexcel I`r'= "`star1_`v''"
				di "`star1_`v''"
				di "`pvalue_`v''"

			// compare New DHH to always WHH
			svy, subpop(if inlist(whh_dhh,1,3) & sex==0): regress `v' whh_dhh
				local star2_`v' ""
				if e(p) < .10 local star2_`v' *
				if e(p) < .05 local star2_`v' **
				if e(p) < .01 local star2_`v' ***
				putexcel K`r'= "`star2_`v''"
				di "`star2_`v''"
				di "`pvalue_`v''"				
			local ++r
		}		

		local r = 15
		foreach v of varlist `var' {
			
				if "`v'" == "respect_bl" {
					svyset village [pw=hhweightr1_noatt] 
				}

				else  {
					svyset village [pw=indweightr1] 
				}
			
			// compare DHH to New DHH 
			svy, subpop(if inlist(whh_dhh,0,1) & sex==0): regress `v' whh_dhh
				local star1_`v' ""
				if e(p) < .10 local star1_`v' *
				if e(p) < .05 local star1_`v' **
				if e(p) < .01 local star1_`v' ***
				putexcel I`r'= "`star1_`v''"
				di "`star1_`v''"
				di "`pvalue_`v''"

			// compare New DHH to always WHH
			svy, subpop(if inlist(whh_dhh,1,3) & sex==0): regress `v' whh_dhh
				local star2_`v' ""
				if e(p) < .10 local star2_`v' *
				if e(p) < .05 local star2_`v' **
				if e(p) < .01 local star2_`v' ***
				putexcel K`r'= "`star2_`v''"
				di "`star2_`v''"
				di "`pvalue_`v''"
			local ++r
		}
		
		

************************************************************************************
************************************************************************************

**** Appendix Table A8 Baseline time use

************************************************************************************
************************************************************************************
	
	matrix drop _all
	use "$data/AgEcon_ind.dta", clear
		svyset village [pw=hhweightr1_noatt] 
		
		replace work_balance = work_balance*100
		label var work_balance "Achieving adequacy in work balance (%)"
		label var workload "Total workload"	

		
		local var "time_ag time_nf time_comm time_hw time_ch time_ch_2nd time_eld time_leisure workload work_balance" 
					
		foreach z in `var' {
			local lab : variable label `z'
		
			forval s=0/1 {	
				svy, subpop(if sex==`s'): mean  `z'
				mat M`z'`s'=e(b)
				mat N`z'`s' = e(N_sub)
			}
		
			forval t=0/1 {	
			forval s=0/1 {	
				svy, subpop(if sex==`s' & landed_bl == `t'): mean  `z'
				mat M`z'`s'`t'=e(b)'
				mat N`z'`s'`t' = e(N_sub)
			}
			}
			matrix N = N`z'0, N`z'1,., N`z'01, N`z'11,.,N`z'00, N`z'10,.,.,.

			* Difference between landed vs. landless (by sex)
			forval s=0/1 {
				mat DD`z'`s'=M`z'`s'1-M`z'`s'0				
					svy, subpop(if sex==`s'): regress  `z' landed_bl 
					mat s_`j'`s'=e(p)
			}	
						
			* Gender gap in each group
			mat GG`z'=M`z'1-M`z'0
				svy: regress  `z' sex
				mat gap_`j'=e(p)
				
			forval t=0/1 {	
				mat GG`z'`t'=M`z'1`t'-M`z'0`t'
					svy, subpop(if landed_bl == `t'): regress  `z' sex
					mat gap_`j'`t'=e(p)
			}	

			* Combine for each z
			
			mat S`z'=M`z'0, M`z'1, GG`z', M`z'01, M`z'11, GG`z'1, M`z'00, M`z'10, GG`z'0, DD`z'0, DD`z'1 
			
			mat star_`z'=  .,.,gap_`j',.,.,gap_`j'1,.,.,gap_`j'0, s_`j'0,s_`j'1
			
						
			* Stars
			local row = rowsof(S`z')
			local col = colsof(S`z')
			matrix stars_`z'`i' = J(`row',`col',0)
			forval c=1/`col' {
				  matrix stars_`z' [`row',`c'] =  (abs(star_`z'[`row',`c'])<=0.10) + (abs(star_`z'[`row',`c'])<=0.05) + (abs(star_`z'[`row',`c'])<=0.01)
			}
					
			* Output	
			if "`z'"=="time_ag" {
				frmttable using "$tables/AgEcon Table A8", statmat(S`z')  varlabels sdec(1,1,1,1,1,1,1,1) coljust(l;c) replace  ///
				title("$titleA8") ///
				ctitles("","All households","","","Landed households","","","Landless households","","","Gap","" \ ///
				"","Women","Men","Gender gap","Women","Men","Gender gap","Women","Men","Gender gap","Women (Landed vs Landless)","Men (Landed vs Landless)") ///
				rtitle("`lab'" ) multicol(1,2,3;1,5,3;1,8,3;1,11,2)  ///
				vlines (010010010010) hlines(101{00}11) hlstyle(ds)  ///
				basefont(fs10) landscape annotate(stars_`z') asymbol(*,**,***) 

		}
			else {
				frmttable using "$tables/AgEcon Table A8", statmat(S`z')  varlabels sdec(1,1,1,1,1,1,1,1) coljust(l;c)  ///
				title("$titleA8") ///
				ctitles("","All households","","","Landed households","","","Landless households","","","Gap","" \ ///
				"","Women","Men","Gender gap","Women","Men","Gender gap","Women","Men","Gender gap","Women (Landed vs Landless)","Men (Landed vs Landless)") ///
				rtitle("`lab'" ) multicol(1,2,3;1,5,3;1,8,3;1,11,2)  ///
				vlines (010010010010) hlines(101{00}11) hlstyle(ds)  ///
				basefont(fs10) landscape annotate(stars_`z') asymbol(*,**,***) append

		}
		
	}
					frmttable using "$tables/AgEcon Table A8", statmat( N)  varlabels sdec(0,0,0,0,0,0,0,0) coljust(l;c)  ///
				title("$titleA8") ///
				ctitles("","All households","","","Landed households","","","Landless households","","","Gap","" \ ///
				"","Women","Men","Gender gap","Women","Men","Gender gap","Women","Men","Gender gap","Women (Landed vs Landless)","Men (Landed vs Landless)") ///
				rtitle("N" ) multicol(1,2,3;1,5,3;1,8,3;1,11,2)  ///
				vlines (010010010010) hlines(101{00}11) hlstyle(ds)  ///
				basefont(fs10) landscape  append

		
************************************************************************************/

* Appendix Table A9 - HH level time use 

	matrix drop _all 
	clear all


	use "$data/AgEcon_hh.dta", clear
		matrix drop _all 
		svyset village [pw=hhweightr1]
		putexcel set "$tables/AgEconv1_Rd1b.xlsx", sheet("Table A9") modify
		matrix  n = J(1,9,.)
		local c = 1
		foreach v in wk_hw_wm wk_ch_wm wk_eld_wm wk_net_wm wk_ag_wm wk_nf_wm wk_netag_wm wk_netall_wm input_wm {
		tab `v', gen(`v'_)
		recode `v'_* (1=100)
		svy: mean `v'_*
		mat `v' = e(b)'
		svy: mean `v'
		mat n [1,`c']= e(_N)
		local ++c
		}
		
		putexcel c3="Change in time spent in household and employment activities and change in inputs to decision-making within household (% of households)"
		putexcel c5=matrix(wk_hw_wm)
		putexcel d5=matrix(wk_ch_wm)
		putexcel e5=matrix(wk_eld_wm)
		putexcel f5=matrix(wk_net_wm)
		putexcel g5=matrix(wk_ag_wm)
		putexcel h5=matrix(wk_nf_wm)
		putexcel i5=matrix(wk_netag_wm)
		putexcel j5=matrix(wk_netall_wm)
		putexcel k5=matrix(input_wm)
		putexcel c18=matrix(n)


************************************************************************************

* Additional information not found in tables

	
************************************************************************************
************************************************************************************

* Transfers

* BL: Full BL sample and hh no attrition weights
* PS: PS sample with individual attrition weights
* BL vs PS comparison: hh no attrition weights
************************************************************************************
************************************************************************************

*    Baseline vs Phone Survey by household groups 

	matrix drop _all 
	clear all
	
	global trgov "Received government transfer"
	global trngo "Received NGO transfer"
	global word "tranfers_blr1" 
	global title "Receipt of government transfers in baseline vs phone survey"
	global title2 "Receipt of transfers in round 1 by gender of recipient (% of households)"
		
	use "$data/AgEcon_hh.dta", clear 
		
		rename (landed landed_bl) (landedps landedbl)
		recode hhtype (1=0) (0=1) // recode so DHH come first
		
		keep hhid wu landed* hhtype village hhweightr1 hhweightr1_noatt tr*_bl tr*_ps 
		reshape long landed trngo_ trgov_  , i(hhid) j(rd) string
		rename trgov*_  trgov*
		rename trngo*_  trngo*
			
		recode trgov* trngo* (1=100)		
		
		gen round = 1 if rd=="bl" 
		replace round = 2 if rd=="ps" 

		* All bl vs ph households 		
		svyset village [pw=hhweightr1_noatt] 
			svy, subpop (if rd == "bl"): mean trgov 
			mat Ttrgov0=e(b)
			mat N0=e(_N)
		svyset village [pw=hhweightr1] 
			svy, subpop (if rd == "ps"): mean trgov 
			mat Ttrgov1=e(b)
			mat N1=e(_N)
			svy, subpop (if rd == "ps"): mean trngo
			mat Ttrngo=e(b)
							
			* N for table 
			mat N = N0,N1,.
			
			* gap between rounds
			mat GGtrgov=(Ttrgov1-Ttrgov0)
			mat GGtrgov=GGtrgov[1,1] // get rid of difference in std error
				
		svyset village [pw=hhweightr1_noatt] 
			svy: regress trgov round
			mat gap=e(p)

			* Combine for each z
			mat Ttrgov=Ttrgov0,Ttrgov1,GGtrgov
			mat Ttrngo=.,Ttrngo,.
			mat Ttr=Ttrgov \ Ttrngo \N
			mat star_trgov=.,.,gap
			
			* Stars
			local row = rowsof(Ttrgov)
			local col = colsof(Ttrgov)
			matrix stars_trgov = J(`row',`col',0)
		 
			forval c=1/`col' {		
			           matrix stars_trgov [1,`c'] =  (abs(star_trgov[1,`c'])<=0.10) + (abs(star_trgov[1,`c'])<=0.05) + (abs(star_trgov[1,`c'])<=0.01)
			}
			
			
			local lab1 "${trgov}"
			di "${trgov}"
			
			local lab2 "${trngo}"
			di "${trngo}"
			
			* Output				
			frmttable using "$tables/${word}", statmat(Ttr)  varlabels sdec(0,0,0) coljust(l;c) replace  ///
			title("Table X: $title") ///
			ctitles("","Baseline","Round 1","Difference") ///
			rtitle("`lab1'" \ "`lab2'" \"N")  ///
			vlines (0100100100) hlines(101{00}11) hlstyle(ds)  ///
			basefont(fs10) landscape annotate(stars_trgov) asymbol(*,**,***) 	
			
			
		* bl vs ps by household type
		foreach g in wu landed hhtype {	
			foreach t in bl ps {	
			
				if "`t'" == "bl" {
					svyset village [pw=hhweightr1_noatt] 
				}

				if "`t'" == "ps"  {
					svyset village [pw=hhweightr1] 
				}
			
				forval s =0/1 {				
					* Mean	
					svy, subpop (if `g'==`s' & rd == "ps"):  mean trngo 
					mat Ttrngo`s'`t'=e(b)
					svy, subpop (if `g'==`s' & rd == "`t'"): mean trgov 
					mat Ttrgov`s'`t'=e(b)
					mat N`s'_`t'=e(N_sub)
				}	
			}	
		
			* N for table 
			mat N = N1_bl,N0_bl,.,N1_ps,N0_ps,.,.,.
			matrix list N
		
			* Difference between survey rounds (by hh group)
			forval s=0/1 {
				mat Dtrgov`s'=(Ttrgov`s'ps-Ttrgov`s'bl) 
				svyset village [pw=hhweightr1_noatt] 
				svy, subpop (if `g'==`s'): regress trgov round
				mat s`s'=e(p)
			}
		
			* Difference between hhtypes in each group - gov transfers
			foreach t in bl ps {	
			
				if "`t'" == "bl" {
					svyset village [pw=hhweightr1_noatt] 
				}

				if "`t'" == "ps"  {
					svyset village [pw=hhweightr1] 
				}		
			
				mat GGtrgov`t'=(Ttrgov1`t'-Ttrgov0`t')
				svy, subpop (if rd=="`t'"): regress trgov `g'
				mat gapgov`t'=e(p)
			
				mat GGtrngops=(Ttrngo1ps-Ttrngo0ps)
				svy, subpop (if rd=="ps"): regress trngo `g'
				mat gapngops=e(p)
			}
						
			* Combine for each g
			mat Ttrgov=Ttrgov1bl,Ttrgov0bl,GGtrgovbl,Ttrgov1ps,Ttrgov0ps,GGtrgovps,Dtrgov1,Dtrgov0
			mat Ttrngo=.,.,.,Ttrngo1ps,Ttrngo0ps,GGtrngops,.,.
			mat Ttr= Ttrgov\ Ttrngo \ N
			mat star_trgov=.,.,gapgovbl,.,.,gapgovps,s1,s0
			mat star_trngo=.,.,.,.,.,gapngops,.,.
		
			* Stars
			local row = rowsof(Ttrgov)
			local col = colsof(Ttrgov)
			matrix stars_trgov = J(`row',`col',0)
			forval c=1/`col' {
				matrix stars_trgov [1,`c'] =  (abs(star_trgov[1,`c'])<=0.10) + (abs(star_trgov[1,`c'])<=0.05) + (abs(star_trgov[1,`c'])<=0.01)
			}
			mat li stars_trgov
			mat li  Ttrgov
			
			local row = rowsof(Ttrngo)
			local col = colsof(Ttrngo)
			matrix stars_trngo = J(`row',`col',0)
			forval c=1/`col' {
				matrix stars_trngo [1,`c'] =  (abs(star_trngo[1,`c'])<=0.10) + (abs(star_trngo[1,`c'])<=0.05) + (abs(star_trngo[1,`c'])<=0.01)
			}
			mat li stars_trgov
			mat li stars_trngo
			
			mat stars = stars_trgov\stars_trngo
			mat li stars
			
			* WU
			if "`g'"=="wu" {
			frmttable using "$tables/${word}", statmat(Ttr) varlabels sdec(0,0,0,0,0,0,0,0) coljust(l;c) addtable ///
			title("Table X: $title (Water Use)") ///
			ctitles("","Baseline","","","Round 1","","","Gap","" \ ///
			"","Water User","Non-Water User","Difference","Water User","Non-Water User","Difference","Water User (R1 vs BL)","Non-Water User (R1 vs BL)") ///
			rtitle("`lab1'"\"`lab2'"\ "N") multicol(1,2,3;1,5,3;1,8,2) ///
			vlines (0100100100) hlines(101{00}11) hlstyle(ds)  ///
			basefont(fs10) landscape annotate(stars) asymbol(*,**,***) 
	
			}

			if "`g'"=="landed" {
			frmttable using "$tables/${word}", statmat(Ttr) varlabels sdec(0,0,0,0,0,0,0,0) coljust(l;c) addtable ///
			title("Table X: $title (Land)") ///
			ctitles("","Baseline","","","Round 1","","","Gap","" \ ///
			"","Landed","Landless","Difference","Landed","Landless","Difference","Landed (R1 vs BL)","Landless (R1 vs BL)") ///
			rtitle("`lab1'"\"`lab2'"\ "N") multicol(1,2,3;1,5,3;1,8,2) ///
			vlines (0100100100) hlines(101{00}11) hlstyle(ds)  ///
			basefont(fs10) landscape annotate(stars) asymbol(*,**,***) 
			}

			
			if "`g'"=="hhtype" {
			frmttable using "$tables/${word}", statmat(Ttr) varlabels sdec(0,0,0,0,0,0,0,0) coljust(l;c) addtable ///
			title("Table X: $title (Household Type)") ///
			ctitles("","Baseline","","","Round 1","","","Gap","" \ ///
			"","DHH","WHH","Difference","DHH","WHH","Difference","DHH (R1 vs BL)","WHH (R1 vs BL)") ///
			rtitle("`lab1'"\"`lab2'"\ "N") multicol(1,2,3;1,5,3;1,8,2) ///
			vlines (0100100100) hlines(101{00}11) hlstyle(ds)  ///
			basefont(fs10) landscape annotate(stars) asymbol(*,**,***) 
		
			}
		}

		
************************************************************************************
************************************************************************************

* Access to information

* BL: Full BL sample and hh no attrition weights
* PS: PS sample with individual attrition weights
* BL vs PS comparison: hh no attrition weights
************************************************************************************
************************************************************************************

*    Baseline vs Phone Survey by household groups 

	matrix drop _all 
	clear all
	
	global info_agmkt "Received any agricultural or market information"
	global info_nutr "Received any nutrition or health-related information"
	global word "infoaccess" 
	global title "Access to information"
		
	use "$data/AgEcon_ind.dta", clear 
		
		rename (landed landed_bl) (landedps landedbl)
		recode hhtype (1=0) (0=1) // recode so DHH come first
		
		keep hhid mid sex wu landed* hhtype village indweightr1 hhweightr1_noatt info*
		reshape long landed info_nutr_ info_agmkt_  , i(hhid mid) j(rd) string
		rename info_agmkt*_  info_agmkt*
		rename info_nutr*_  info_nutr*
			
		recode info_agmkt* info_nutr* (1=100)		
		
		gen round = 1 if rd=="bl" 
		replace round = 2 if rd=="ps" 

		* All bl vs ph households 		
		svyset village [pw=hhweightr1_noatt] 
			svy, subpop (if rd == "bl"): mean info_agmkt 
			mat Tinfo_agmkt0=e(b)
			mat N0=e(_N)
			svy, subpop (if rd == "bl"): mean info_nutr 
			mat Tinfo_nutr0=e(b)
		svyset village [pw=indweightr1] 
			svy, subpop (if rd == "ps"): mean info_agmkt 
			mat Tinfo_agmkt1=e(b)
			mat N1=e(_N)
			svy, subpop (if rd == "ps"): mean info_nutr
			mat Tinfo_nutr1=e(b)
							
			* N for table 
			mat N = N0,N1,.
			
			* gap between rounds
			mat GGinfo_agmkt=(Tinfo_agmkt1-Tinfo_agmkt0)
			mat GGinfo_agmkt=GGinfo_agmkt[1,1] // get rid of difference in std error
			mat GGinfo_nutr=(Tinfo_nutr1-Tinfo_nutr0)
			mat GGinfo_nutr=GGinfo_nutr[1,1] // get rid of difference in std error
				
		svyset village [pw=hhweightr1_noatt] 
			svy: regress info_agmkt round
			mat gapagmkt=e(p)
			svy: regress info_nutr round
			mat gapnutr=e(p)

			* Combine for each z
			mat Tinfo_agmkt=Tinfo_agmkt0,Tinfo_agmkt1,GGinfo_agmkt
			mat Tinfo_nutr =Tinfo_nutr0,Tinfo_nutr1,GGinfo_nutr
			mat Ttr=Tinfo_agmkt \ Tinfo_nutr \N
			mat star_info_agmkt=.,.,gapagmkt
			mat star_info_nutr=.,.,gapnutr
			
			* Stars
			local row = rowsof(Tinfo_agmkt)
			local col = colsof(Tinfo_agmkt)
			matrix stars_info_agmkt = J(`row',`col',0)
		 
			forval c=1/`col' {		
			           matrix stars_info_agmkt [1,`c'] =  (abs(star_info_agmkt[1,`c'])<=0.10) + (abs(star_info_agmkt[1,`c'])<=0.05) + (abs(star_info_agmkt[1,`c'])<=0.01)
			}
			
			* Stars
			local row = rowsof(Tinfo_nutr)
			local col = colsof(Tinfo_nutr)
			matrix stars_info_nutr = J(`row',`col',0)
		 
			forval c=1/`col' {		
			           matrix stars_info_nutr [1,`c'] =  (abs(star_info_nutr[1,`c'])<=0.10) + (abs(star_info_nutr[1,`c'])<=0.05) + (abs(star_info_nutr[1,`c'])<=0.01)
			}
			
			matrix star = stars_info_agmkt \ stars_info_nutr
			
			
			local lab1 "${info_agmkt}"
			di "${info_agmkt}"
			
			local lab2 "${info_nutr}"
			di "${info_nutr}"
			
			* Output				
			frmttable using "$tables/${word}", statmat(Ttr)  varlabels sdec(0,0,0) coljust(l;c) replace  ///
			title("Table X: $title") ///
			ctitles("","Baseline","Round 1","Difference") ///
			rtitle("`lab1'" \ "`lab2'" \"N")  ///
			vlines (0100100100) hlines(101{00}11) hlstyle(ds)  ///
			basefont(fs10) landscape annotate(stars_info_nutr) asymbol(*,**,***) 	
			
			
		* bl vs ps by household type
		foreach g in sex wu landed hhtype {	
			foreach t in bl ps {	
			
				if "`t'" == "bl" {
					svyset village [pw=hhweightr1_noatt] 
				}

				if "`t'" == "ps"  {
					svyset village [pw=indweightr1] 
				}
			
				forval s =0/1 {				
					* Mean	
					svy, subpop (if `g'==`s' & rd == "`t'"):  mean info_nutr 
					mat Tinfo_nutr`s'`t'=e(b)
					svy, subpop (if `g'==`s' & rd == "`t'"): mean info_agmkt 
					mat Tinfo_agmkt`s'`t'=e(b)
					mat N`s'_`t'=e(N_sub)
				}	
			}	
		
			* N for table 
			mat N = N1_bl,N0_bl,.,N1_ps,N0_ps,.,.,.
			matrix list N
		
			* Difference between survey rounds (by hh group)
			forval s=0/1 {
				mat Dinfo_agmkt`s'=(Tinfo_agmkt`s'ps-Tinfo_agmkt`s'bl) 
				svyset village [pw=hhweightr1_noatt] 
				svy, subpop (if `g'==`s'): regress info_agmkt round
				mat sagmkt`s'=e(p)
			}
		
			* Difference between survey rounds (by hh group)
			forval s=0/1 {
				mat Dinfo_nutr`s'=(Tinfo_nutr`s'ps-Tinfo_nutr`s'bl) 
				svyset village [pw=hhweightr1_noatt] 
				svy, subpop (if `g'==`s'): regress info_nutr round
				mat snutr`s'=e(p)
			}
		
			* Difference between hhtypes in each group 
			foreach t in bl ps {	
			
				if "`t'" == "bl" {
					svyset village [pw=hhweightr1_noatt] 
				}

				if "`t'" == "ps"  {
					svyset village [pw=indweightr1] 
				}		
			
				mat GGinfo_agmkt`t'=(Tinfo_agmkt1`t'-Tinfo_agmkt0`t')
				svy, subpop (if rd=="`t'"): regress info_agmkt `g'
				mat gapagmkt`t'=e(p)
			
				mat GGinfo_nutr`t'=(Tinfo_nutr1`t'-Tinfo_nutr0`t')
				svy, subpop (if rd=="`t'"): regress info_nutr `g'
				mat gapnutr`t'=e(p)
			}
						
			* Combine for each g
			mat Tinfo_agmkt=Tinfo_agmkt1bl,Tinfo_agmkt0bl,GGinfo_agmktbl,Tinfo_agmkt1ps,Tinfo_agmkt0ps,GGinfo_agmktps,Dinfo_agmkt1,Dinfo_agmkt0
			mat Tinfo_nutr=Tinfo_nutr1bl,Tinfo_nutr0bl,GGinfo_nutrbl,Tinfo_nutr1ps,Tinfo_nutr0ps,GGinfo_nutrps,Dinfo_nutr1,Dinfo_nutr0
			mat Ttr= Tinfo_agmkt\ Tinfo_nutr \ N
			mat star_info_agmkt=.,.,gapagmktbl,.,.,gapagmktps,sagmkt1,sagmkt0
			mat star_info_nutr=.,.,gapnutrbl,.,.,gapnutrps,snutr1,snutr0
		
			* Stars
			local row = rowsof(Tinfo_agmkt)
			local col = colsof(Tinfo_agmkt)
			matrix stars_info_agmkt = J(`row',`col',0)
			forval c=1/`col' {
				matrix stars_info_agmkt [1,`c'] =  (abs(star_info_agmkt[1,`c'])<=0.10) + (abs(star_info_agmkt[1,`c'])<=0.05) + (abs(star_info_agmkt[1,`c'])<=0.01)
			}
			mat li stars_info_agmkt
			mat li  Tinfo_agmkt
			
			local row = rowsof(Tinfo_nutr)
			local col = colsof(Tinfo_nutr)
			matrix stars_info_nutr = J(`row',`col',0)
			forval c=1/`col' {
				matrix stars_info_nutr [1,`c'] =  (abs(star_info_nutr[1,`c'])<=0.10) + (abs(star_info_nutr[1,`c'])<=0.05) + (abs(star_info_nutr[1,`c'])<=0.01)
			}
			mat li stars_info_agmkt
			mat li stars_info_nutr
			
			mat stars = stars_info_agmkt\stars_info_nutr
			mat li stars
			
			if "`g'"=="sex" {
			frmttable using "$tables/${word}", statmat(Ttr) varlabels sdec(0,0,0,0,0,0,0,0) coljust(l;c) addtable ///
			title("Table X: $title (Gender)") ///
			ctitles("","Baseline","","","Round 1","","","Gap","" \ ///
			"","Men","Women","Difference","Men","Women","Difference","Men (R1 vs BL)","Women (R1 vs BL)") ///
			rtitle("`lab1'"\"`lab2'"\ "N") multicol(1,2,3;1,5,3;1,8,2) ///
			vlines (0100100100) hlines(101{00}11) hlstyle(ds)  ///
			basefont(fs10) landscape annotate(stars) asymbol(*,**,***) 
			}

			if "`g'"=="wu" {
			frmttable using "$tables/${word}", statmat(Ttr) varlabels sdec(0,0,0,0,0,0,0,0) coljust(l;c) addtable ///
			title("Table X: $title (Water Use)") ///
			ctitles("","Baseline","","","Round 1","","","Gap","" \ ///
			"","Water User","Non-Water User","Difference","Water User","Non-Water User","Difference","Water User (R1 vs BL)","Non-Water User (R1 vs BL)") ///
			rtitle("`lab1'"\"`lab2'"\ "N") multicol(1,2,3;1,5,3;1,8,2) ///
			vlines (0100100100) hlines(101{00}11) hlstyle(ds)  ///
			basefont(fs10) landscape annotate(stars) asymbol(*,**,***) 
			}

			if "`g'"=="landed" {
			frmttable using "$tables/${word}", statmat(Ttr) varlabels sdec(0,0,0,0,0,0,0,0) coljust(l;c) addtable ///
			title("Table X: $title (Land)") ///
			ctitles("","Baseline","","","Round 1","","","Gap","" \ ///
			"","Landed","Landless","Difference","Landed","Landless","Difference","Landed (R1 vs BL)","Landless (R1 vs BL)") ///
			rtitle("`lab1'"\"`lab2'"\ "N") multicol(1,2,3;1,5,3;1,8,2) ///
			vlines (0100100100) hlines(101{00}11) hlstyle(ds)  ///
			basefont(fs10) landscape annotate(stars) asymbol(*,**,***) 
			}

			if "`g'"=="hhtype" {
			frmttable using "$tables/${word}", statmat(Ttr) varlabels sdec(0,0,0,0,0,0,0,0) coljust(l;c) addtable ///
			title("Table X: $title (Household Type)") ///
			ctitles("","Baseline","","","Round 1","","","Gap","" \ ///
			"","DHH","WHH","Difference","DHH","WHH","Difference","DHH (R1 vs BL)","WHH (R1 vs BL)") ///
			rtitle("`lab1'"\"`lab2'"\ "N") multicol(1,2,3;1,5,3;1,8,2) ///
			vlines (0100100100) hlines(101{00}11) hlstyle(ds)  ///
			basefont(fs10) landscape annotate(stars) asymbol(*,**,***) 
		
			}
		}
		
		
		
************************************************************************************
* Remittances: Baseline vs Phone Survey by household groups 
************************************************************************************

	global title "Remittances in baseline vs phone survey"
		
	
	local vars1 "remit remitval4mo remitval1mo "
	local vars2 "remitval4mo_received remitval1mo_received"

	use "$data/AgEcon_hh.dta", clear 
	
		rename (landed landed_bl) (landedps landedbl)
		recode hhtype (1=0) (0=1) // recode so DHH come first
	
		rename remitval_ps remitval4mo_ps
		gen remitval4mo_received_ps =  remitval4mo_ps if remit_ps==1
		gen remitval4mo_received_bl =  remitval4mo_bl if remit_bl==1
		gen remitval1mo_received_ps =  remitval1mo_ps if remit_ps==1
		gen remitval1mo_received_bl =  remitval1mo_bl if remit_bl==1
		recode remit_bl remit_ps  (1=100) 

		keep hhid wu landed* hhtype village hhweightr1 hhweightr1_noatt remit*
		drop remitval_bl
		reshape long landed remit_ remitval4mo_ remitval4mo_received_ remitval1mo_ remitval1mo_received_, i(hhid) j(rd) string
		rename *_  *
							
		* Mean across all households 
		foreach t in bl ps {	
			if "`t'" == "bl" {
				svyset village [pw=hhweightr1_noatt] 
			}

			if "`t'" == "ps"  {
				svyset village [pw=hhweightr1] 
			}		
		
			svy, subpop (if rd=="`t'"): mean `vars1' 
			mat T`t'=e(b)
			mat N`t'=e(N_sub)
		
			foreach g in  landed  {	
				forval s =0/1 {				
					* Mean	
					svy, subpop (if `g'==`s' & rd=="`t'"): mean `vars1' 
					mat T`t'`g'`s'=e(b)
					mat N`t'`g'`s'=e(N_sub)
				}	
			}
		}	
				
		mat T = Tbl', Tps', Tbllanded0', Tpslanded0', Tbllanded1', Tpslanded1'
		mat N = Nbl', Nps', Nbllanded0', Npslanded0', Nbllanded1', Npslanded1'
		

							
		* Mean across receiving households 
		foreach t in bl ps {	
			if "`t'" == "bl" {
				svyset village [pw=hhweightr1_noatt] 
			}

			if "`t'" == "ps"  {
				svyset village [pw=hhweightr1] 
			}		
		
			svy, subpop (if rd=="`t'"): mean `vars2' 
			mat T2`t'=e(b)
			mat N2`t'=e(N_sub)
		}	

								
		foreach t in bl ps {	
			if "`t'" == "bl" {
				svyset village [pw=hhweightr1_noatt] 
			}

			if "`t'" == "ps"  {
				svyset village [pw=hhweightr1] 
			}		
		
		foreach g in  landed  {		
				forval s =0/1 {				
					* Mean	
					svy, subpop (if `g'==`s' & rd=="`t'"): mean `vars2' 
					mat T2`t'`g'`s'=e(b)
					mat N2`t'`g'`s'=e(N_sub)
				}	
			}
		}	
		mat T2 = T2bl', T2ps', T2bllanded0', T2pslanded0', T2bllanded1', T2pslanded1'
		mat N2 = N2bl', N2ps', N2bllanded0', N2pslanded0', N2bllanded1', N2pslanded1'

		putexcel set "$tables/AgEconv1_Rd1b.xlsx", sheet("remittances") modify	
			putexcel c2 = "$title"
			putexcel d6 = matrix(T)
			putexcel d9 = matrix(N)
			putexcel d10 = matrix(T2)
			putexcel d12 = matrix(N2)
			
			
