# Supplementary material for: Immediate impacts of COVID‐19 on female and male farmers in central Myanmar: Phone‐based household survey evidence
Source: Agric Econ. 2021 May 3;52(3):505–23. doi: 10.1111/agec.12632 (PMC8207076; doi:10.1111/agec.12632)
Supplement: Supplementary file 2 — Supplement Material [file AGEC-52-505-s001.zip › data/Readme.text]

*-----------------------------------------------------------------------------------------------------------* 
*	Agecon Tables 1-5.do; AgEcon gender.do; replicate the main results of Ragasa et al.             ----* 
*--- "Immediate impacts of COVID-19 on rural men and women: The case of central Myanmar "   	        ----* 
*-----------------------------------------------------------------------------------------------------------* 
*--The dofiles load ready-to-use subsets of variables of the Baseline and 1st round Phone survey and uses 
* these data to create the main results presented in the paper. 
* Before producing the results the do-file indicates in which Table of the paper the results are found. 
*-----------------------------------------------------------------------------------------------------------* 
*--- 				November 7, 2020		   				   	----* 
*-----------------------------------------------------------------------------------------------------------* 
* Please contact the main author if you have any further questions or require additional information
